# Supplementary material for: Identification and Functional Prediction of Long Non-Coding RNAs in Dilated Cardiomyopathy by Bioinformatics Analysis
Source: Front Genet. 2021 Apr 16;12:648111. doi: 10.3389/fgene.2021.648111 (PMC8085533; doi:10.3389/fgene.2021.648111)
Supplement: Supplementary file 4 [file Table_1.XLSX]

## Sheet: Sheet1
Supplementary Table S1 Clinical data of the subjects of GSE21610 and GSE1145
GSE21610
Group	Patients	GEO accession	Gender	Age(years)	Diagnosis	LVDd(mm)	LVEF(%)	CI(L·min-1·m-2)	BNP	Tissue for analysis
Control	NF 1	GSM545657	F	18	-	N/A	N/A	N/A	N/A	Left Ventricular myocardium
	NF 2	GSM545658	M	40	-	N/A	N/A	N/A	N/A	Left Ventricular myocardium
	NF 3	GSM545659	M	5	-	N/A	N/A	N/A	N/A	Left Ventricular myocardium
	NF 4	GSM545660	M	28	-	N/A	N/A	N/A	N/A	Left Ventricular myocardium
	NF 5	GSM545661	M	64	-	N/A	N/A	N/A	N/A	Left Ventricular myocardium
	NF 6	GSM545662	M	31	-	N/A	N/A	N/A	N/A	Left Ventricular myocardium
	NF 7	GSM545663	M	23	-	N/A	N/A	N/A	N/A	Left Ventricular myocardium
	NF 8	GSM545664	F	23	-	N/A	N/A	N/A	N/A	Left Ventricular myocardium
DCM	DCM 1	GSM545665	M	32	DCM	96	16	2.1	358	Left Ventricular myocardium
	DCM 2	GSM545666	M	40	DCM	70	12	2.5	217	Left Ventricular myocardium
	DCM 3	GSM545667	M	59	DCM	83	22	2.2	229	Left Ventricular myocardium
	DCM 4	GSM545668	M	44	DCM	56	33	2.2	985	Left Ventricular myocardium
	DCM 5	GSM545669	M	59	DCM	70	25	3	271	Left Ventricular myocardium
	DCM 6	GSM545671	M	52	DCM	73	25	3.2	1163	Left Ventricular myocardium
	DCM 7	GSM545673	F	60	DCM	61	25	1.4	380	Left Ventricular myocardium
	DCM 8	GSM545674	M	66	DCM	69	20	2	79	Left Ventricular myocardium
	DCM 9	GSM545677	M	65	DCM	76	28	1.6	40	Left Ventricular myocardium
	DCM 10	GSM545678	F	55	DCM	82	15	2.2	280	Left Ventricular myocardium
	DCM 11	GSM545681	M	44	DCM	101	9	2.3	1098	Left Ventricular myocardium
	DCM 12	GSM545682	M	63	DCM	78	25	2.6	334	Left Ventricular myocardium
	DCM 13	GSM545683	M	16	DCM	71	15	2.3	466	Left Ventricular myocardium
	DCM 14	GSM545684	M	56	DCM	85	20	3.4	1761	Left Ventricular myocardium
	DCM 15	GSM545685	M	40	DCM	60	22	1.3	1748	Left Ventricular myocardium
	DCM 16	GSM545686	M	59	DCM	67	23	1.5	132	Left Ventricular myocardium
	DCM 17	GSM545688	M	45	DCM	85	24	1.4	2948	Left Ventricular myocardium
	DCM 18	GSM545689	M	58	DCM	75	25	1.7	N/A	Left Ventricular myocardium
	DCM 19	GSM545690	M	47	DCM	N/A	26	1.5	N/A	Left Ventricular myocardium
	DCM 20	GSM545692	M	50	DCM	N/A	N/A	N/A	N/A	Left Ventricular myocardium
	DCM 21	GSM545693	M	66	DCM	68	23	2.6	N/A	Left Ventricular myocardium
GSE1145
Group	Patients	GEO accession	Gender	Age(years)	Diagnosis	LVDd(mm)	LVEF(%)	CI(L·min-1·m-2)	BNP	Tissue for analysis
Control	NF 1	GSM18442	N/A	N/A	-	N/A	N/A	N/A	N/A	Left Ventricular myocardium
	NF 2	GSM18443	N/A	N/A	-	N/A	N/A	N/A	N/A	Left Ventricular myocardium
	NF 3	GSM18444	N/A	N/A	-	N/A	N/A	N/A	N/A	Left Ventricular myocardium
	NF 4	GSM18445	N/A	N/A	-	N/A	N/A	N/A	N/A	Left Ventricular myocardium
	NF 5	GSM18446	N/A	N/A	-	N/A	N/A	N/A	N/A	Left Ventricular myocardium
	NF 6	GSM18447	N/A	N/A	-	N/A	N/A	N/A	N/A	Left Ventricular myocardium
	NF 7	GSM18448	N/A	N/A	-	N/A	N/A	N/A	N/A	Left Ventricular myocardium
	NF 8	GSM18449	N/A	N/A	-	N/A	N/A	N/A	N/A	Left Ventricular myocardium
	NF 9	GSM18450	N/A	N/A	-	N/A	N/A	N/A	N/A	Left Ventricular myocardium
	NF 10	GSM18451	N/A	N/A	-	N/A	N/A	N/A	N/A	Left Ventricular myocardium
	NF 11	GSM18452	N/A	N/A	-	N/A	N/A	N/A	N/A	Left Ventricular myocardium
DCM	DCM 1	GSM25801	N/A	N/A	DCM	N/A	N/A	N/A	N/A	Left Ventricular myocardium
	DCM 2	GSM25802	N/A	N/A	DCM	N/A	N/A	N/A	N/A	Left Ventricular myocardium
	DCM 3	GSM25803	N/A	N/A	DCM	N/A	N/A	N/A	N/A	Left Ventricular myocardium
	DCM 4	GSM25804	N/A	N/A	DCM	N/A	N/A	N/A	N/A	Left Ventricular myocardium
	DCM 5	GSM25805	N/A	N/A	DCM	N/A	N/A	N/A	N/A	Left Ventricular myocardium
	DCM 6	GSM25806	N/A	N/A	DCM	N/A	N/A	N/A	N/A	Left Ventricular myocardium
	DCM 7	GSM25807	N/A	N/A	DCM	N/A	N/A	N/A	N/A	Left Ventricular myocardium
	DCM 8	GSM25808	N/A	N/A	DCM	N/A	N/A	N/A	N/A	Left Ventricular myocardium
	DCM 9	GSM25809	N/A	N/A	DCM	N/A	N/A	N/A	N/A	Left Ventricular myocardium
	DCM 10	GSM25810	N/A	N/A	DCM	N/A	N/A	N/A	N/A	Left Ventricular myocardium
	DCM 11	GSM25811	N/A	N/A	DCM	N/A	N/A	N/A	N/A	Left Ventricular myocardium
	DCM 12	GSM25812	N/A	N/A	DCM	N/A	N/A	N/A	N/A	Left Ventricular myocardium
