# Supplementary material for: Identification and Functional Prediction of Long Non-Coding RNAs in Dilated Cardiomyopathy by Bioinformatics Analysis
Source: Front Genet. 2021 Apr 16;12:648111. doi: 10.3389/fgene.2021.648111 (PMC8085533; doi:10.3389/fgene.2021.648111)
Supplement: Supplementary file 5 [file Table_2.XLSX]

## Sheet: Sheet1
Supplementary Table S2. Primer list
Genes	Species	5’-3‘	3’-5‘
ZNF571-AS1	Human	CCCAGGCTCCTAGCAATGCT	GGTCAGCCCATTCCCAGAGT
EIF3J-AS1	Human	GGAGTTCGTGGTGCTGGAAGAC	CGACGAAGACTGGCGAGGTTC
WDFY3-AS2	Human	ACCTGTATGTAAATCCCACT	AAGTTCTACCTGCTCTTCTC
AC009113.1	Human	AAAAGTGGAATGGCTGGGTC	CTGTTGGCTGGATGTGGTAA
MIR100HG	Human	GCTCAACGGAGGATTGTGCC	CAGACAGCCCCTGGTTCTGT
NIFK-AS1	Human	GGAGGTATGGTCGGAGAGGCTAAG	TAGATCCAACCAGGAGTCGCATCC
FGD5-AS1	Human	CATAAAGCAGCGAAGACAACTC	AACGACCCTAATGACCGTAGA
AC079089.1	Human	GCTGCAAGACTGACCTATCAACCG	GTGCCTGATGGCGATCTCAAGAG
