# Supplementary material for: Identification and Functional Prediction of Long Non-Coding RNAs in Dilated Cardiomyopathy by Bioinformatics Analysis
Source: Front Genet. 2021 Apr 16;12:648111. doi: 10.3389/fgene.2021.648111 (PMC8085533; doi:10.3389/fgene.2021.648111)
Supplement: Supplementary file 6 [file Table_3.XLSX]

## Sheet: Sheet1
Supplementary Table S3. Character of modules
Module	Num of Genes	Num of LncRNAs	Num of DELncRNAs	Num of mRNAs	Num of DEmRNAs
M1	426	31	21	395	306
M2	92	7	6	85	43
M3	408	20	5	388	170
M4	291	4	1	287	114
M5	155	6	0	149	64
M6	702	91	5	611	32
M7	209	8	0	201	61
M8	86	0	0	86	7
M9	610	16	1	594	27
M10	159	4	0	155	3
M11	247	15	0	232	4
M12	107	1	0	106	2
M13	48	5	0	43	0
M14	244	9	0	235	8
M15	118	3	0	115	16
M16	880	113	9	767	137
M17	45	19	7	26	13
M18	98	7	1	91	27
Total	4925	359	56	4566	1034
