# Supplementary material for: Identification and Functional Prediction of Long Non-Coding RNAs in Dilated Cardiomyopathy by Bioinformatics Analysis
Source: Front Genet. 2021 Apr 16;12:648111. doi: 10.3389/fgene.2021.648111 (PMC8085533; doi:10.3389/fgene.2021.648111)
Supplement: Supplementary file 7 [file Table_4.XLSX]

## Sheet: Sheet1
Supplementary Table S4. List of genes in M1 of GSE21610
ENSG	Gene symbol	Type	GS	MM
ENSG00000179523	EIF3J-AS1	LncRNA	0.745117	0.76893
ENSG00000180769	WDFY3-AS2	LncRNA	0.71198	0.800077
ENSG00000186594	MIR22HG	LncRNA	-0.5507	-0.522246
ENSG00000225733	FGD5-AS1	LncRNA	0.638231	0.8582
ENSG00000225791	TRAM2-AS1	LncRNA	0.579451	0.664829
ENSG00000228106	AL392172.1	LncRNA	-0.531576	-0.562619
ENSG00000231721	LINC-PINT	LncRNA	0.779324	0.688971
ENSG00000235501	AC105942.1	LncRNA	0.629347	0.665358
ENSG00000235904	RBMS3-AS3	LncRNA	0.655194	0.700992
ENSG00000235997	LINC01936	LncRNA	0.337231	0.520683
ENSG00000236859	NIFK-AS1	LncRNA	0.644613	0.799707
ENSG00000237310	AC008267.5	LncRNA	0.558028	0.451726
ENSG00000239569	KMT2E-AS1	LncRNA	-0.538968	-0.666373
ENSG00000246528	AC079089.1	LncRNA	0.640647	0.777945
ENSG00000247271	ZBED5-AS1	LncRNA	0.532408	0.668413
ENSG00000249087	ZNF436-AS1	LncRNA	0.743828	0.660521
ENSG00000249163	AL121809.1	LncRNA	-0.358234	-0.51734
ENSG00000253982	AC100810.1	LncRNA	0.721806	0.693808
ENSG00000255248	MIR100HG	LncRNA	0.81398	0.78485
ENSG00000259623	AC125257.1	LncRNA	0.645655	0.732011
ENSG00000259877	AC009113.1	LncRNA	0.700817	0.817969
ENSG00000259969	AL049838.1	LncRNA	0.480993	0.518995
ENSG00000260260	SNHG19	LncRNA	0.64998	0.578189
ENSG00000261386	AC027682.4	LncRNA	-0.42487	-0.739681
ENSG00000262061	AC129507.1	LncRNA	0.591113	0.68781
ENSG00000267470	ZNF571-AS1	LncRNA	0.682713	0.789406
ENSG00000270959	LPP-AS2	LncRNA	0.574043	0.729141
ENSG00000273702	AC091271.1	LncRNA	0.635773	0.644434
ENSG00000276724	AC123768.4	LncRNA	0.705538	0.728262
ENSG00000278934	AC117489.1	LncRNA	0.631865	0.555982
ENSG00000279407	AC007191.1	LncRNA	-0.560687	-0.711635
ENSG00000001084	GCLC	mRNA	0.464327	0.708002
ENSG00000003096	KLHL13	mRNA	0.766466	0.829451
ENSG00000005249	PRKAR2B	mRNA	0.690475	0.836686
ENSG00000005893	LAMP2	mRNA	0.602531	0.825705
ENSG00000006695	COX10	mRNA	0.686675	0.749468
ENSG00000007908	SELE	mRNA	-0.689491	-0.496175
ENSG00000011376	LARS2	mRNA	0.350964	0.664774
ENSG00000012817	KDM5D	mRNA	0.74972	0.627549
ENSG00000013583	HEBP1	mRNA	0.580998	0.713077
ENSG00000021355	SERPINB1	mRNA	-0.662928	-0.474269
ENSG00000024862	CCDC28A	mRNA	0.670934	0.830617
ENSG00000036448	MYOM2	mRNA	0.508949	0.381789
ENSG00000042429	MED17	mRNA	0.73094	0.795446
ENSG00000047249	ATP6V1H	mRNA	0.765655	0.858257
ENSG00000047346	FAM214A	mRNA	0.740346	0.819446
ENSG00000047597	XK	mRNA	0.364411	0.507544
ENSG00000048991	R3HDM1	mRNA	0.293329	0.622804
ENSG00000053900	ANAPC4	mRNA	0.426563	0.697726
ENSG00000058866	DGKG	mRNA	0.597052	0.751371
ENSG00000064042	LIMCH1	mRNA	0.425151	0.680744
ENSG00000064886	CHI3L2	mRNA	-0.568522	-0.588801
ENSG00000066185	ZMYND12	mRNA	0.78227	0.794036
ENSG00000068885	IFT80	mRNA	0.685561	0.867725
ENSG00000070159	PTPN3	mRNA	0.520986	0.573388
ENSG00000070718	AP3M2	mRNA	0.781697	0.890885
ENSG00000071967	CYBRD1	mRNA	0.74224	0.867167
ENSG00000072422	RHOBTB1	mRNA	0.734566	0.854804
ENSG00000073584	SMARCE1	mRNA	0.653412	0.64427
ENSG00000074527	NTN4	mRNA	0.725737	0.852337
ENSG00000075089	ACTR6	mRNA	0.569788	0.725967
ENSG00000075945	KIFAP3	mRNA	0.440776	0.650108
ENSG00000076258	FMO4	mRNA	0.779759	0.830356
ENSG00000076770	MBNL3	mRNA	0.687993	0.498875
ENSG00000079257	LXN	mRNA	0.555617	0.692998
ENSG00000080503	SMARCA2	mRNA	0.656463	0.871462
ENSG00000080546	SESN1	mRNA	0.699579	0.713097
ENSG00000082516	GEMIN5	mRNA	0.580795	0.768997
ENSG00000082641	NFE2L1	mRNA	0.787135	0.663358
ENSG00000085832	EPS15	mRNA	0.445235	0.69034
ENSG00000086289	EPDR1	mRNA	0.279141	0.492853
ENSG00000088970	KIZ	mRNA	0.56712	0.599837
ENSG00000088986	DYNLL1	mRNA	0.39693	0.471448
ENSG00000089818	NECAP1	mRNA	0.625907	0.669303
ENSG00000093072	ADA2	mRNA	0.667771	0.575983
ENSG00000099219	ERMP1	mRNA	0.491918	0.690537
ENSG00000099256	PRTFDC1	mRNA	0.368714	0.543079
ENSG00000099381	SETD1A	mRNA	-0.272274	-0.511491
ENSG00000100027	YPEL1	mRNA	0.720136	0.690316
ENSG00000100422	CERK	mRNA	0.551435	0.652522
ENSG00000100711	ZFYVE21	mRNA	0.622545	0.863857
ENSG00000101150	TPD52L2	mRNA	0.605734	0.720957
ENSG00000101333	PLCB4	mRNA	0.618804	0.810493
ENSG00000101751	POLI	mRNA	0.521288	0.85048
ENSG00000102172	SMS	mRNA	0.563424	0.747257
ENSG00000102893	PHKB	mRNA	0.710374	0.800885
ENSG00000103150	MLYCD	mRNA	0.640658	0.486378
ENSG00000103316	CRYM	mRNA	0.658988	0.494422
ENSG00000103540	CCP110	mRNA	0.664785	0.804064
ENSG00000104765	BNIP3L	mRNA	0.709708	0.825924
ENSG00000105122	RASAL3	mRNA	-0.32488	-0.577208
ENSG00000105879	CBLL1	mRNA	0.6023	0.855807
ENSG00000106034	CPED1	mRNA	0.754728	0.802497
ENSG00000106511	MEOX2	mRNA	0.811205	0.8918
ENSG00000106524	ANKMY2	mRNA	0.591676	0.748902
ENSG00000106537	TSPAN13	mRNA	-0.655183	-0.638557
ENSG00000106692	FKTN	mRNA	0.473424	0.692801
ENSG00000106733	NMRK1	mRNA	0.634537	0.792778
ENSG00000107758	PPP3CB	mRNA	0.436333	0.62483
ENSG00000107938	EDRF1	mRNA	0.659125	0.820145
ENSG00000108094	CUL2	mRNA	0.48476	0.795569
ENSG00000108179	PPIF	mRNA	0.373335	0.481068
ENSG00000108506	INTS2	mRNA	0.342067	0.712601
ENSG00000108691	CCL2	mRNA	-0.708769	-0.574132
ENSG00000109158	GABRA4	mRNA	0.57158	0.779902
ENSG00000109381	ELF2	mRNA	0.582814	0.778265
ENSG00000109472	CPE	mRNA	0.632508	0.757805
ENSG00000109501	WFS1	mRNA	0.601226	0.576231
ENSG00000109738	GLRB	mRNA	0.725435	0.839743
ENSG00000110628	SLC22A18	mRNA	0.649809	0.684092
ENSG00000111144	LTA4H	mRNA	0.380988	0.727207
ENSG00000111269	CREBL2	mRNA	0.578437	0.855026
ENSG00000111276	CDKN1B	mRNA	0.862751	0.866533
ENSG00000111707	SUDS3	mRNA	0.61917	0.810506
ENSG00000111731	C2CD5	mRNA	0.445609	0.571519
ENSG00000111801	BTN3A3	mRNA	0.50311	0.741345
ENSG00000111802	TDP2	mRNA	0.488288	0.711516
ENSG00000112294	ALDH5A1	mRNA	0.575324	0.638978
ENSG00000112576	CCND3	mRNA	0.627334	0.699538
ENSG00000112796	ENPP5	mRNA	0.590064	0.694771
ENSG00000112902	SEMA5A	mRNA	0.529297	0.650202
ENSG00000112964	GHR	mRNA	0.647825	0.830265
ENSG00000113360	DROSHA	mRNA	0.479278	0.751797
ENSG00000113369	ARRDC3	mRNA	0.719028	0.735429
ENSG00000113552	GNPDA1	mRNA	0.421236	0.543653
ENSG00000113578	FGF1	mRNA	0.743235	0.905485
ENSG00000113593	PPWD1	mRNA	0.426811	0.729744
ENSG00000113790	EHHADH	mRNA	0.64049	0.7562
ENSG00000114374	USP9Y	mRNA	0.769852	0.659723
ENSG00000114742	WDR48	mRNA	0.801958	0.893098
ENSG00000114988	LMAN2L	mRNA	0.672173	0.792034
ENSG00000115239	ASB3	mRNA	0.467413	0.593468
ENSG00000115252	PDE1A	mRNA	0.516857	0.577131
ENSG00000115648	MLPH	mRNA	0.716955	0.761527
ENSG00000115758	ODC1	mRNA	0.649489	0.643455
ENSG00000116044	NFE2L2	mRNA	0.57018	0.787974
ENSG00000116679	IVNS1ABP	mRNA	0.386856	0.679217
ENSG00000116717	GADD45A	mRNA	0.304543	0.533943
ENSG00000116729	WLS	mRNA	0.490708	0.763647
ENSG00000117594	HSD11B1	mRNA	0.581133	0.574883
ENSG00000117595	IRF6	mRNA	0.816811	0.703137
ENSG00000117640	MTFR1L	mRNA	0.822236	0.802249
ENSG00000119711	ALDH6A1	mRNA	0.668499	0.75467
ENSG00000119760	SUPT7L	mRNA	0.595827	0.819678
ENSG00000119865	CNRIP1	mRNA	0.54054	0.736191
ENSG00000119938	PPP1R3C	mRNA	0.694145	0.545417
ENSG00000119953	SMNDC1	mRNA	0.679073	0.84361
ENSG00000120733	KDM3B	mRNA	0.73443	0.861061
ENSG00000120820	GLT8D2	mRNA	0.741805	0.878534
ENSG00000120915	EPHX2	mRNA	0.676542	0.643178
ENSG00000120963	ZNF706	mRNA	0.706657	0.874987
ENSG00000121486	TRMT1L	mRNA	0.719508	0.909196
ENSG00000121671	CRY2	mRNA	0.708643	0.638291
ENSG00000121691	CAT	mRNA	0.479436	0.68514
ENSG00000122203	KIAA1191	mRNA	0.677482	0.765205
ENSG00000122574	WIPF3	mRNA	0.722358	0.701249
ENSG00000122707	RECK	mRNA	0.760796	0.816919
ENSG00000122884	P4HA1	mRNA	0.613059	0.591525
ENSG00000123243	ITIH5	mRNA	0.615942	0.575137
ENSG00000123636	BAZ2B	mRNA	0.602402	0.86244
ENSG00000124098	FAM210B	mRNA	0.668934	0.668102
ENSG00000124374	PAIP2B	mRNA	0.512651	0.655135
ENSG00000125124	BBS2	mRNA	0.690331	0.791699
ENSG00000125378	BMP4	mRNA	0.766764	0.760671
ENSG00000125611	CHCHD5	mRNA	0.83331	0.747715
ENSG00000125703	ATG4C	mRNA	0.667995	0.766209
ENSG00000125962	ARMCX5	mRNA	0.52466	0.727604
ENSG00000126458	RRAS	mRNA	0.706493	0.808802
ENSG00000127083	OMD	mRNA	0.849913	0.8634
ENSG00000127472	PLA2G5	mRNA	0.607077	0.610118
ENSG00000127990	SGCE	mRNA	0.605432	0.74385
ENSG00000128606	LRRC17	mRNA	0.0516145	0.379209
ENSG00000128833	MYO5C	mRNA	0.568798	0.798562
ENSG00000129028	THAP10	mRNA	0.707643	0.878133
ENSG00000129187	DCTD	mRNA	0.615975	0.842678
ENSG00000129472	RAB2B	mRNA	0.608223	0.814801
ENSG00000129484	PARP2	mRNA	0.603249	0.890912
ENSG00000129493	HEATR5A	mRNA	0.284498	0.689628
ENSG00000129596	CDO1	mRNA	0.558789	0.759787
ENSG00000129675	ARHGEF6	mRNA	0.513136	0.626189
ENSG00000130024	PHF10	mRNA	0.504189	0.68181
ENSG00000130741	EIF2S3	mRNA	0.448459	0.718353
ENSG00000131089	ARHGEF9	mRNA	0.702567	0.868516
ENSG00000131171	SH3BGRL	mRNA	0.46846	0.699897
ENSG00000131507	NDFIP1	mRNA	0.650985	0.873038
ENSG00000131732	ZCCHC9	mRNA	0.694047	0.758929
ENSG00000131831	RAI2	mRNA	0.68026	0.768415
ENSG00000132274	TRIM22	mRNA	0.567927	0.65716
ENSG00000132294	EFR3A	mRNA	0.563223	0.739251
ENSG00000132359	RAP1GAP2	mRNA	0.4089	0.628228
ENSG00000132383	RPA1	mRNA	0.216885	0.462513
ENSG00000132388	UBE2G1	mRNA	0.218312	0.57971
ENSG00000132464	ENAM	mRNA	0.794748	0.676399
ENSG00000132970	WASF3	mRNA	0.803736	0.853257
ENSG00000133114	GPALPP1	mRNA	0.562872	0.816545
ENSG00000133169	BEX1	mRNA	0.8088	0.685961
ENSG00000134108	ARL8B	mRNA	0.40731	0.640522
ENSG00000134202	GSTM3	mRNA	0.637755	0.62961
ENSG00000134333	LDHA	mRNA	-0.641968	-0.609617
ENSG00000134463	ECHDC3	mRNA	0.516195	0.572157
ENSG00000135597	REPS1	mRNA	0.583784	0.829748
ENSG00000136044	APPL2	mRNA	0.540959	0.790715
ENSG00000136144	RCBTB1	mRNA	0.485847	0.773711
ENSG00000136158	SPRY2	mRNA	0.634801	0.790479
ENSG00000136161	RCBTB2	mRNA	0.762793	0.847537
ENSG00000136504	KAT7	mRNA	0.60945	0.679449
ENSG00000136514	RTP4	mRNA	0.415492	0.517309
ENSG00000136546	SCN7A	mRNA	0.614753	0.705072
ENSG00000136710	CCDC115	mRNA	0.561098	0.761742
ENSG00000136715	SAP130	mRNA	0.694429	0.896149
ENSG00000136854	STXBP1	mRNA	0.833496	0.899513
ENSG00000136895	GARNL3	mRNA	0.638919	0.728896
ENSG00000136936	XPA	mRNA	0.548765	0.73455
ENSG00000137441	FGFBP2	mRNA	0.567857	0.623282
ENSG00000137463	MGARP	mRNA	0.637439	0.653023
ENSG00000137492	THAP12	mRNA	0.690497	0.79348
ENSG00000137571	SLCO5A1	mRNA	-0.733828	-0.544443
ENSG00000137628	DDX60	mRNA	0.62227	0.735346
ENSG00000137776	SLTM	mRNA	0.295686	0.526413
ENSG00000137936	BCAR3	mRNA	0.483311	0.545055
ENSG00000138032	PPM1B	mRNA	0.633878	0.834396
ENSG00000138036	DYNC2LI1	mRNA	0.719659	0.844231
ENSG00000138193	PLCE1	mRNA	0.665714	0.789217
ENSG00000138449	SLC40A1	mRNA	0.75593	0.797076
ENSG00000138642	HERC6	mRNA	0.738486	0.785109
ENSG00000138646	HERC5	mRNA	0.686702	0.76286
ENSG00000138678	GPAT3	mRNA	0.497307	0.591889
ENSG00000138764	CCNG2	mRNA	0.740625	0.888275
ENSG00000139211	AMIGO2	mRNA	0.570404	0.737805
ENSG00000139508	SLC46A3	mRNA	0.641621	0.842953
ENSG00000139637	C12orf10	mRNA	0.602626	0.725461
ENSG00000140299	BNIP2	mRNA	0.553086	0.826008
ENSG00000140350	ANP32A	mRNA	0.604368	0.860982
ENSG00000140367	UBE2Q2	mRNA	0.697676	0.873906
ENSG00000141127	PRPSAP2	mRNA	0.417062	0.769043
ENSG00000141338	ABCA8	mRNA	0.708554	0.703815
ENSG00000141560	FN3KRP	mRNA	0.618259	0.764365
ENSG00000144635	DYNC1LI1	mRNA	0.534319	0.759194
ENSG00000144659	SLC25A38	mRNA	0.723733	0.807679
ENSG00000144908	ALDH1L1	mRNA	0.606181	0.539321
ENSG00000144935	TRPC1	mRNA	0.744026	0.884693
ENSG00000145246	ATP10D	mRNA	0.607182	0.793101
ENSG00000145348	TBCK	mRNA	0.728323	0.871136
ENSG00000145362	ANK2	mRNA	0.744227	0.812471
ENSG00000145703	IQGAP2	mRNA	0.625326	0.739444
ENSG00000145934	TENM2	mRNA	0.548671	0.698334
ENSG00000145945	FAM50B	mRNA	0.673804	0.677526
ENSG00000146007	ZMAT2	mRNA	0.648441	0.819887
ENSG00000147416	ATP6V1B2	mRNA	0.365254	0.684181
ENSG00000147485	PXDNL	mRNA	0.622992	0.669226
ENSG00000147854	UHRF2	mRNA	0.635467	0.734751
ENSG00000148803	FUOM	mRNA	-0.592414	-0.591209
ENSG00000148926	ADM	mRNA	0.597369	0.554141
ENSG00000149090	PAMR1	mRNA	0.618914	0.748206
ENSG00000150756	FAM173B	mRNA	0.255517	0.424293
ENSG00000151414	NEK7	mRNA	0.302162	0.559613
ENSG00000151498	ACAD8	mRNA	0.585936	0.75898
ENSG00000151692	RNF144A	mRNA	0.490968	0.713437
ENSG00000151806	GUF1	mRNA	0.537423	0.748235
ENSG00000151883	PARP8	mRNA	0.652194	0.74669
ENSG00000152465	NMT2	mRNA	0.670327	0.776517
ENSG00000152620	NADK2	mRNA	0.53416	0.786826
ENSG00000152778	IFIT5	mRNA	0.577315	0.790374
ENSG00000152782	PANK1	mRNA	0.545532	0.676476
ENSG00000153015	CWC27	mRNA	0.411919	0.708723
ENSG00000153147	SMARCA5	mRNA	0.740499	0.910137
ENSG00000153253	SCN3A	mRNA	0.732619	0.729574
ENSG00000153820	SPHKAP	mRNA	0.47129	0.499045
ENSG00000154642	C21orf91	mRNA	0.709554	0.774448
ENSG00000155096	AZIN1	mRNA	0.569789	0.669749
ENSG00000155099	PIP4P2	mRNA	0.762941	0.890897
ENSG00000155729	KCTD18	mRNA	0.506167	0.836614
ENSG00000155755	TMEM237	mRNA	0.799325	0.911868
ENSG00000155827	RNF20	mRNA	0.79719	0.930028
ENSG00000155970	MICU3	mRNA	0.700464	0.820118
ENSG00000156802	ATAD2	mRNA	0.37123	0.54552
ENSG00000157214	STEAP2	mRNA	0.656833	0.695435
ENSG00000158109	TPRG1L	mRNA	0.79356	0.912866
ENSG00000158270	COLEC12	mRNA	0.215349	0.439857
ENSG00000158301	GPRASP2	mRNA	0.733667	0.783469
ENSG00000158435	CNOT11	mRNA	0.460444	0.607901
ENSG00000159348	CYB5R1	mRNA	0.803628	0.737186
ENSG00000159423	ALDH4A1	mRNA	0.537794	0.394478
ENSG00000159459	UBR1	mRNA	0.514701	0.747688
ENSG00000159720	ATP6V0D1	mRNA	0.604645	0.721292
ENSG00000160877	NACC1	mRNA	-0.110257	-0.379736
ENSG00000162413	KLHL21	mRNA	0.576303	0.592093
ENSG00000162496	DHRS3	mRNA	0.807984	0.819409
ENSG00000162755	KLHDC9	mRNA	0.692273	0.619342
ENSG00000162976	PQLC3	mRNA	0.545452	0.807046
ENSG00000162980	ARL5A	mRNA	0.492786	0.702634
ENSG00000163032	VSNL1	mRNA	0.634243	0.817881
ENSG00000163288	GABRB1	mRNA	0.572524	0.783703
ENSG00000163378	EOGT	mRNA	0.597064	0.767296
ENSG00000163536	SERPINI1	mRNA	0.83454	0.845645
ENSG00000163638	ADAMTS9	mRNA	-0.654213	-0.634661
ENSG00000163751	CPA3	mRNA	0.489501	0.578674
ENSG00000163833	FBXO40	mRNA	0.496658	0.564584
ENSG00000164307	ERAP1	mRNA	0.537457	0.692307
ENSG00000164414	SLC35A1	mRNA	0.648153	0.78991
ENSG00000164440	TXLNB	mRNA	0.79298	0.770432
ENSG00000164609	SLU7	mRNA	0.704535	0.871717
ENSG00000164961	WASHC5	mRNA	0.512033	0.803679
ENSG00000165030	NFIL3	mRNA	0.363399	0.537745
ENSG00000165071	TMEM71	mRNA	0.562209	0.678119
ENSG00000165072	MAMDC2	mRNA	0.774293	0.804597
ENSG00000165092	ALDH1A1	mRNA	0.511488	0.669267
ENSG00000165152	TMEM246	mRNA	0.621951	0.76362
ENSG00000165197	VEGFD	mRNA	0.518565	0.605053
ENSG00000165322	ARHGAP12	mRNA	0.585414	0.852485
ENSG00000165475	CRYL1	mRNA	0.657461	0.742045
ENSG00000165943	MOAP1	mRNA	0.759635	0.812491
ENSG00000166275	BORCS7	mRNA	0.671522	0.675161
ENSG00000166292	TMEM100	mRNA	0.493485	0.513399
ENSG00000166432	ZMAT1	mRNA	0.680964	0.762743
ENSG00000166452	AKIP1	mRNA	0.594904	0.827636
ENSG00000166477	LEO1	mRNA	0.381469	0.616786
ENSG00000166575	TMEM135	mRNA	0.594176	0.764996
ENSG00000166848	TERF2IP	mRNA	0.743022	0.859051
ENSG00000167699	GLOD4	mRNA	0.47243	0.734167
ENSG00000167766	ZNF83	mRNA	0.628294	0.816999
ENSG00000167779	IGFBP6	mRNA	0.667088	0.756979
ENSG00000168002	POLR2G	mRNA	0.518918	0.599418
ENSG00000168283	BMI1	mRNA	0.612384	0.783877
ENSG00000168509	HFE2	mRNA	0.542068	0.504056
ENSG00000168538	TRAPPC11	mRNA	0.528394	0.854536
ENSG00000168675	LDLRAD4	mRNA	0.700385	0.823895
ENSG00000169116	PARM1	mRNA	0.669549	0.648579
ENSG00000169189	NSMCE1	mRNA	0.61738	0.56727
ENSG00000169255	B3GALNT1	mRNA	0.577338	0.778065
ENSG00000170290	SLN	mRNA	0.711043	0.58959
ENSG00000170632	ARMC10	mRNA	0.681254	0.859487
ENSG00000170807	LMOD2	mRNA	0.78235	0.695745
ENSG00000170837	GPR27	mRNA	0.712178	0.704982
ENSG00000170871	KIAA0232	mRNA	0.409253	0.637131
ENSG00000170899	GSTA4	mRNA	0.264018	0.485651
ENSG00000171388	APLN	mRNA	-0.26582	-0.48693
ENSG00000171763	SPATA5L1	mRNA	0.569443	0.759628
ENSG00000171877	FRMD5	mRNA	0.668592	0.825171
ENSG00000172007	RAB33B	mRNA	0.755565	0.821503
ENSG00000172159	FRMD3	mRNA	0.473297	0.655183
ENSG00000172869	DMXL1	mRNA	0.399499	0.757447
ENSG00000174175	SELP	mRNA	0.738672	0.764142
ENSG00000174606	ANGEL2	mRNA	0.559163	0.805543
ENSG00000174791	RIN1	mRNA	-0.3823	-0.523357
ENSG00000174839	DENND6A	mRNA	0.726354	0.813001
ENSG00000175575	PAAF1	mRNA	0.681956	0.782488
ENSG00000175792	RUVBL1	mRNA	0.256253	0.512
ENSG00000175854	SWI5	mRNA	0.641695	0.76604
ENSG00000176222	ZNF404	mRNA	0.535784	0.684442
ENSG00000176396	EID2	mRNA	0.396994	0.667703
ENSG00000177098	SCN4B	mRNA	0.440331	0.649729
ENSG00000177432	NAP1L5	mRNA	0.770959	0.841452
ENSG00000177888	ZBTB41	mRNA	0.542404	0.795739
ENSG00000178537	SLC25A20	mRNA	0.624	0.658018
ENSG00000178573	MAF	mRNA	0.381888	0.632179
ENSG00000178776	C5orf46	mRNA	0.805702	0.650258
ENSG00000179941	BBS10	mRNA	0.724107	0.899328
ENSG00000180354	MTURN	mRNA	0.845666	0.802591
ENSG00000180573	HIST1H2AC	mRNA	0.60573	0.558445
ENSG00000180787	ZFP3	mRNA	0.692332	0.841733
ENSG00000181191	PJA1	mRNA	0.49812	0.739815
ENSG00000181192	DHTKD1	mRNA	0.76018	0.798201
ENSG00000181754	AMIGO1	mRNA	0.870348	0.81424
ENSG00000182247	UBE2E2	mRNA	0.68986	0.827038
ENSG00000182628	SKA2	mRNA	0.672398	0.823969
ENSG00000182636	NDN	mRNA	0.673756	0.752702
ENSG00000182916	TCEAL7	mRNA	0.555157	0.776552
ENSG00000183044	ABAT	mRNA	0.675903	0.766863
ENSG00000183258	DDX41	mRNA	0.560666	0.748305
ENSG00000183340	JRKL	mRNA	0.461023	0.635601
ENSG00000183718	TRIM52	mRNA	0.482024	0.712113
ENSG00000184500	PROS1	mRNA	0.642873	0.712891
ENSG00000184557	SOCS3	mRNA	-0.515827	-0.566576
ENSG00000184867	ARMCX2	mRNA	0.574888	0.830883
ENSG00000185009	AP3M1	mRNA	0.398773	0.741695
ENSG00000185585	OLFML2A	mRNA	0.640393	0.797967
ENSG00000185651	UBE2L3	mRNA	0.587237	0.839478
ENSG00000185745	IFIT1	mRNA	0.37011	0.446469
ENSG00000186132	C2orf76	mRNA	0.519332	0.598972
ENSG00000186205	MARC1.	mRNA	0.364347	0.452265
ENSG00000186310	NAP1L3	mRNA	0.694563	0.744467
ENSG00000186462	NAP1L2	mRNA	0.710221	0.78366
ENSG00000186470	BTN3A2	mRNA	0.457267	0.602846
ENSG00000186628	FSD2	mRNA	0.336291	0.473929
ENSG00000188021	UBQLN2	mRNA	0.632884	0.824307
ENSG00000188177	ZC3H6	mRNA	0.508617	0.779132
ENSG00000189058	APOD	mRNA	0.683682	0.59022
ENSG00000189221	MAOA	mRNA	0.604211	0.598275
ENSG00000189369	GSPT2	mRNA	0.639702	0.830911
ENSG00000196151	WDSUB1	mRNA	0.42266	0.681741
ENSG00000196227	FAM217B	mRNA	0.78801	0.890171
ENSG00000196967	ZNF585A	mRNA	0.569872	0.762005
ENSG00000197062	ZSCAN26	mRNA	0.665337	0.81023
ENSG00000197614	MFAP5	mRNA	0.434229	0.571915
ENSG00000197616	MYH6	mRNA	-0.661371	-0.619553
ENSG00000197905	TEAD4	mRNA	-0.624215	-0.653897
ENSG00000198000	NOL8	mRNA	0.611782	0.756443
ENSG00000198040	ZNF84	mRNA	0.799304	0.888456
ENSG00000198189	HSD17B11	mRNA	0.818649	0.839479
ENSG00000198478	SH3BGRL2	mRNA	0.676367	0.719996
ENSG00000198718	TOGARAM1	mRNA	0.67693	0.893237
ENSG00000198736	MSRB1	mRNA	0.630665	0.698733
ENSG00000198771	RCSD1	mRNA	0.416834	0.655795
ENSG00000198919	DZIP3	mRNA	0.698119	0.850744
ENSG00000198932	GPRASP1	mRNA	0.713731	0.74895
ENSG00000203867	RBM20	mRNA	0.583668	0.681928
ENSG00000203965	EFCAB7	mRNA	0.66219	0.772911
ENSG00000204397	CARD16	mRNA	0.675861	0.704079
ENSG00000204852	TCTN1	mRNA	0.7384	0.686053
ENSG00000205413	SAMD9	mRNA	0.636963	0.633781
ENSG00000205629	LCMT1	mRNA	0.435911	0.576895
ENSG00000211455	STK38L	mRNA	0.459666	0.626742
ENSG00000213965	NUDT19	mRNA	0.515128	0.679807
ENSG00000215717	TMEM167B	mRNA	0.622428	0.680027
ENSG00000221886	ZBED8	mRNA	0.792011	0.916983
ENSG00000221944	TIGD1	mRNA	0.670528	0.762096
ENSG00000239713	APOBEC3G	mRNA	0.532997	0.640763
ENSG00000253797	UTP14C	mRNA	0.597698	0.874678
ENSG00000256087	ZNF432	mRNA	0.604746	0.713625
ENSG00000260916	CCPG1	mRNA	0.729201	0.855273
ENSG00000274349	ZNF658	mRNA	0.681076	0.685562
ENSG00000275395	FCGBP	mRNA	-0.670238	-0.583806
ENSG00000275700	AATF	mRNA	0.572976	0.739605
ENSG00000278535	DHRS11	mRNA	0.616626	0.619077
