# Supplementary material for: Identification and Functional Prediction of Long Non-Coding RNAs in Dilated Cardiomyopathy by Bioinformatics Analysis
Source: Front Genet. 2021 Apr 16;12:648111. doi: 10.3389/fgene.2021.648111 (PMC8085533; doi:10.3389/fgene.2021.648111)
Supplement: Supplementary file 8 [file Table_5.XLSX]

## Sheet: Sheet1
Supplementary Table S5. List of hub lncRNAs in all modules
lncRNA	Module	MM	p.MM	DElncRNA
FGD5-AS1	M1	0.8582	2.08e-08	YES
AC079089.1	M1	0.777945	2.9e-06	YES
NIFK-AS1	M1	0.799707	9.5e-07	YES
ZNF571-AS1	M1	0.789406	1.64e-06	YES
AC009113.1	M1	0.817969	3.34e-07	YES
WDFY3-AS2	M1	0.800077	9.31e-07	YES
EIF3J-AS1	M1	0.76893	4.45e-06	YES
MIR100HG	M1	0.78485	2.06e-06	YES
TRDN-AS1	M2	0.751412	9.68e-06	YES
AP000526.1	M3	0.790326	1.56e-06
AC025171.2	M3	0.802712	8.06e-07
AC004656.1	M3	0.753267	8.94e-06
AP001528.3	M3	0.86498	1.2e-08	YES
AC104083.1	M5	0.867537	9.64e-09
HCG11	M5	0.866092	1.09e-08
AC007406.5	M7	0.869967	7.82e-09
AC005562.1	M7	0.805549	6.88e-07
AC239800.3	M7	-0.778634	2.81e-06
AP001372.2	M9	0.779236	2.72e-06
AC005288.1	M11	0.954853	3.76e-14
AC007319.1	M11	0.876274	4.46e-09
AC023509.1	M11	0.764241	5.51e-06
AL161457.2	M11	0.83648	1.02e-07
Z99289.3	M11	0.75142	9.67e-06
MALAT1	M11	0.751192	9.77e-06
EBLN3P	M11	0.886017	1.75e-09
NR2F2-AS1	M13	-0.783549	2.2e-06
CARMN	M13	-0.763881	5.6e-06
AL451165.2	M13	0.751985	9.44e-06
MBNL1-AS1	M14	0.776399	3.13e-06
AC092718.4	M14	0.775526	3.26e-06
AC053503.6	M14	0.76601	5.08e-06
AC093535.2	M14	0.786526	1.9e-06
LINC01186	M15	0.764965	5.33e-06
AC008750.5	M16	0.890611	1.1e-09
DGCR10	M16	0.765581	5.19e-06
AC036214.1	M16	0.860331	1.75e-08
CDKN2A-AS1	M16	0.75073	9.96e-06
AC027702.1	M16	0.862231	1.5e-08
AL353653.1	M16	0.843543	6.24e-08
LINC01341	M16	0.783447	2.21e-06
AC044839.1	M16	0.898396	4.72e-10
AL596442.1	M16	0.798285	1.03e-06
AC092546.1	M16	0.857205	2.25e-08
AC018521.5	M16	0.773843	3.53e-06
AC107959.4	M16	0.84444	5.85e-08
AL513318.2	M16	0.894787	7.03e-10
AL031598.1	M16	0.90136	3.36e-10
RPS6KA2-AS1	M16	0.856927	2.29e-08
AC022098.2	M16	0.939481	1.17e-12
LINC01842	M16	0.868783	8.66e-09
MRGPRG-AS1	M16	0.815179	3.94e-07
AC027031.2	M16	0.847604	4.65e-08
AC110285.1	M16	0.927704	9.27e-12
AL033527.3	M16	0.851113	3.59e-08
LINC00294	M16	-0.836382	1.03e-07
AL033380.1	M16	0.840494	7.74e-08
AL162274.2	M16	0.826102	2.02e-07
ZBTB20-AS1	M16	0.766665	4.93e-06
AL022341.1	M16	0.897977	4.94e-10
LINC01858	M16	0.89924	4.29e-10
LINC00327	M16	0.894219	7.48e-10
AC108002.3	M16	0.800859	8.92e-07
LINC01647	M16	0.777153	3.01e-06
LINC02239	M16	0.869393	8.22e-09
AF131215.6	M16	0.867106	1e-08
AC004039.1	M16	0.807213	6.26e-07
TUSC8	M16	0.861962	1.53e-08
FP325330.1	M16	0.845081	5.59e-08
AL031847.1	M16	0.897527	5.2e-10
AC092910.3	M16	0.831793	1.4e-07
AC083862.2	M16	0.899619	4.1e-10
AC093503.3	M16	0.880105	3.12e-09
AL118558.3	M16	0.868862	8.6e-09
LINC00482	M16	0.886641	1.65e-09
AC067735.1	M16	0.785807	1.97e-06
DICER1-AS1	M16	0.784415	2.11e-06
AC116456.2	M16	0.898033	4.91e-10
AC025575.2	M16	0.774883	3.36e-06
LINC00514	M16	0.838337	8.98e-08
AC092053.2	M16	0.929256	7.2e-12
AC025164.1	M16	0.804632	7.24e-07
LINC01511	M16	0.819746	3e-07
AP000911.1	M16	0.792353	1.41e-06
AC093627.7	M16	0.791194	1.49e-06
AC005256.1	M16	0.926502	1.12e-11
AC136475.3	M16	0.9358	2.33e-12
SPINT1-AS1	M16	0.772636	3.74e-06
AC004080.1	M16	0.910086	1.16e-10
AL121899.1	M16	0.920489	2.8e-11
LINC01563	M16	0.886291	1.71e-09
AC231657.1	M16	0.875547	4.76e-09
KIAA1614-AS1	M16	0.831376	1.43e-07
AC073176.1	M16	0.860594	1.71e-08
AC129926.1	M16	0.830538	1.52e-07
AC024651.1	M16	0.8988	4.5e-10
AC020658.7	M16	0.911769	9.31e-11
LINC00906	M16	0.892897	8.62e-10
POLH-AS1	M16	0.884577	2.02e-09
AP001189.1	M16	0.757602	7.41e-06
AC021945.1	M16	0.862351	1.49e-08
AC087071.1	M16	0.937635	1.66e-12
AC024580.2	M16	0.912412	8.55e-11
AL359396.1	M16	0.823076	2.44e-07
SNAP25-AS1	M16	0.798561	1.01e-06
AC068587.4	M16	0.936396	2.09e-12
AC073263.1	M16	0.910023	1.17e-10
LINC01342	M16	0.855456	2.57e-08
UBR5-AS1	M16	-0.889822	1.19e-09
L3MBTL4-AS1	M16	0.841578	7.17e-08	YES
AC063926.2	M16	0.912473	8.48e-11	YES
AC026401.3	M16	-0.793881	1.3e-06	YES
BASP1-AS1	M16	0.817029	3.53e-07	YES
LINC00967	M16	0.901433	3.33e-10	YES
AL357079.1	M16	0.862863	1.43e-08	YES
AC004951.1	M17	0.850343	3.8e-08
AC026362.2	M17	0.819387	3.06e-07
AL137186.2	M17	0.969518	3.64e-16
AL583810.1	M17	0.914868	6.16e-11	YES
FOXP1-IT1	M17	0.923878	1.69e-11	YES
AC005632.2	M17	0.869081	8.44e-09	YES
AC008533.1	M17	0.806784	6.42e-07	YES
OVAAL	M18	0.77975	2.66e-06
AC009318.1	M18	0.813275	4.41e-07	YES
