# Supplementary material for: Identification and Functional Prediction of Long Non-Coding RNAs in Dilated Cardiomyopathy by Bioinformatics Analysis
Source: Front Genet. 2021 Apr 16;12:648111. doi: 10.3389/fgene.2021.648111 (PMC8085533; doi:10.3389/fgene.2021.648111)
Supplement: Supplementary file 10 [file Table_7.XLSX]

## Sheet: Sheet1
Supplementary Table S7. List of lncRNA-mRNA pairs in ceRNA network of M1
lncRNA	mRNA	hyperPValue	cor	corPValue	Shared pairs
EIF3J-AS1	CYBRD1	0.00711953	0.712029	1.5536e-05	No
EIF3J-AS1	KIAA1191	8.87667e-18	0.764542	1.7187e-06	No
EIF3J-AS1	MYO5C	0.00029672	0.763524	1.80308e-06	No
EIF3J-AS1	GPALPP1	0.000786124	0.763414	1.81239e-06	Yes
EIF3J-AS1	PAMR1	0.00371965	0.715832	1.34642e-05	No
EIF3J-AS1	TPRG1L	0.00774817	0.771964	1.20333e-06	No
EIF3J-AS1	MOAP1	0.000505109	0.768519	1.42218e-06	Yes
EIF3J-AS1	BBS10	0.000480163	0.704217	2.07011e-05	Yes
EIF3J-AS1	MTURN	6.48402e-07	0.785279	6.13511e-07	No
EIF3J-AS1	NAP1L3	0.000101935	0.766268	1.58377e-06	No
WDFY3-AS2	KLHL13	0.00132352	0.811136	1.43464e-07	No
WDFY3-AS2	KDM3B	0.00110504	0.704373	2.05847e-05	No
WDFY3-AS2	BBS2	0.000980331	0.74648	3.8884e-06	No
WDFY3-AS2	MICU3	0.00329744	0.715435	1.36688e-05	No
WDFY3-AS2	SERPINI1	0.00725906	0.716118	1.33189e-05	No
WDFY3-AS2	RAB33B	0.00843311	0.725684	9.1942e-06	No
FGD5-AS1	LAMP2	1.18293e-06	0.726339	8.95893e-06	Yes
FGD5-AS1	DGKG	0.00157659	0.72616	9.02264e-06	No
FGD5-AS1	CYBRD1	1.72091e-08	0.748159	3.61453e-06	Yes
FGD5-AS1	NTN4	0.00166371	0.733272	6.7779e-06	Yes
FGD5-AS1	ZFYVE21	5.56273e-06	0.804074	2.17881e-07	Yes
FGD5-AS1	BNIP3L	0.00766508	0.73652	5.92985e-06	Yes
FGD5-AS1	GLRB	0.000187129	0.719197	1.18406e-05	Yes
FGD5-AS1	SUDS3	0.00306999	0.789786	4.83194e-07	No
FGD5-AS1	DROSHA	0.000366613	0.739775	5.17662e-06	No
FGD5-AS1	CNRIP1	0.000174087	0.758933	2.23135e-06	No
FGD5-AS1	SMNDC1	0.000290794	0.840077	2.11896e-08	No
FGD5-AS1	GLT8D2	0.000616985	0.824106	6.35422e-08	Yes
FGD5-AS1	KIAA1191	0.0015283	0.761131	2.01607e-06	No
FGD5-AS1	BAZ2B	0.00045612	0.77401	1.08821e-06	Yes
FGD5-AS1	EFR3A	0.0027936	0.716048	1.33543e-05	No
FGD5-AS1	WASF3	0.000965571	0.739374	5.26455e-06	No
FGD5-AS1	APPL2	4.68889e-05	0.744079	4.31224e-06	No
FGD5-AS1	SAP130	0.00455496	0.80182	2.48093e-07	No
FGD5-AS1	STXBP1	0.00437502	0.846228	1.34422e-08	No
FGD5-AS1	PLCE1	2.51962e-05	0.801101	2.58503e-07	No
FGD5-AS1	UBE2Q2	0.000102191	0.846649	1.30209e-08	Yes
FGD5-AS1	FN3KRP	0.00106164	0.860578	4.28625e-09	No
FGD5-AS1	KCTD18	0.000174087	0.808927	1.63798e-07	Yes
FGD5-AS1	UBR1	5.63963e-07	0.711959	1.55765e-05	Yes
FGD5-AS1	IGFBP6	0.00336619	0.74678	3.83804e-06	No
FGD5-AS1	LDLRAD4	0.000166488	0.709955	1.6781e-05	No
FGD5-AS1	SPATA5L1	0.0016328	0.780738	7.75985e-07	No
FGD5-AS1	DENND6A	0.00448597	0.800976	2.60347e-07	Yes
FGD5-AS1	PAAF1	0.000962297	0.732149	7.09531e-06	No
FGD5-AS1	WDSUB1	0.00165987	0.822807	6.91461e-08	Yes
FGD5-AS1	NOL8	0.00822412	0.723431	1.00463e-05	No
FGD5-AS1	UTP14C	9.85069e-05	0.808606	1.66957e-07	Yes
TRAM2-AS1	KLHL13	0.0036247	0.707172	1.8591e-05	Yes
TRAM2-AS1	GUF1	5.05041e-05	0.70677	1.88666e-05	Yes
TRAM2-AS1	NAP1L3	0.00431852	0.721377	1.08842e-05	No
LINC-PINT	CRYM	0.000400659	0.707036	1.86838e-05	No
LINC-PINT	DYNC2LI1	0.00347684	0.705395	1.98356e-05	No
AC105942.1	FMO4	0.000131274	0.721906	1.06624e-05	No
RBMS3-AS3	TCEAL7	0.000398387	0.718184	1.23102e-05	No
RBMS3-AS3	SAMD9	0.00129319	0.724814	9.51544e-06	No
RBMS3-AS3	ZBED8	0.00589836	0.787511	5.45461e-07	No
NIFK-AS1	CREBL2	0.00021811	0.800501	2.67481e-07	Yes
NIFK-AS1	CDKN1B	0.000291084	0.730412	7.61235e-06	Yes
NIFK-AS1	KDM3B	0.00109178	0.830116	4.25932e-08	No
NIFK-AS1	BAZ2B	0.00926478	0.847805	1.1924e-08	Yes
NIFK-AS1	ARMCX5	0.00794441	0.75728	2.40649e-06	No
NIFK-AS1	CDO1	0.000210101	0.711965	1.55733e-05	No
NIFK-AS1	NDFIP1	0.00450045	0.840003	2.13034e-08	Yes
NIFK-AS1	GPALPP1	0.0030239	0.83093	4.03006e-08	Yes
NIFK-AS1	TRPC1	2.59824e-05	0.752721	2.95549e-06	Yes
NIFK-AS1	ALDH1A1	9.14696e-07	0.703728	2.10702e-05	Yes
NIFK-AS1	ZMAT1	0.00826856	0.708844	1.74838e-05	Yes
NIFK-AS1	SELP	0.00132001	0.710111	1.66842e-05	No
AC079089.1	IFT80	0.00282386	0.762751	1.86954e-06	No
AC079089.1	WDR48	6.91275e-05	0.755969	2.55412e-06	No
AC079089.1	TRMT1L	0.00675848	0.720809	1.11264e-05	No
AC079089.1	CCNG2	2.32091e-06	0.732206	7.07888e-06	No
AC079089.1	TMEM237	0.00124216	0.792641	4.14135e-07	No
AC079089.1	ARHGAP12	0.00290161	0.763065	1.84223e-06	No
AC079089.1	ZMAT1	1.63229e-07	0.754467	2.73317e-06	No
AC079089.1	ARMC10	6.91275e-05	0.740035	5.12035e-06	No
ZBED5-AS1	PQLC3	4.55451e-05	0.730666	7.53469e-06	No
ZBED5-AS1	TCTN1	0.000101676	0.702416	2.20893e-05	No
ZNF436-AS1	SELP	5.51481e-08	0.727814	8.44872e-06	No
AC100810.1	WIPF3	4.41693e-05	0.75404	2.78613e-06	No
AC100810.1	BMP4	0.00254245	0.763173	1.83293e-06	No
AC100810.1	ANP32A	1.85044e-06	0.70569	1.96238e-05	No
MIR100HG	USP9Y	8.92296e-06	0.727914	8.41493e-06	No
MIR100HG	MYO5C	0.000999488	0.730595	7.55615e-06	No
MIR100HG	RCBTB2	0.000293701	0.739241	5.29415e-06	Yes
MIR100HG	SLC25A38	0.000344456	0.748368	3.58164e-06	No
MIR100HG	TPRG1L	0.00208504	0.746743	3.84435e-06	No
MIR100HG	DHRS3	0.000835617	0.770821	1.27234e-06	No
MIR100HG	LMOD2	0.00389388	0.705129	2.00283e-05	No
MIR100HG	RAB33B	7.61688e-05	0.722669	1.03502e-05	No
AC125257.1	SMARCA5	2.1067e-05	0.81528	1.11357e-07	No
AC125257.1	BMI1	0.00191486	0.782761	6.99325e-07	No
AC009113.1	KLHL13	0.000402142	0.820018	8.27104e-08	No
AC009113.1	AP3M2	0.000291473	0.823117	6.77677e-08	No
AC009113.1	CYBRD1	1.79775e-06	0.705775	1.95634e-05	No
AC009113.1	ZFYVE21	0.00495578	0.816935	1.00465e-07	Yes
AC009113.1	SEMA5A	0.000915023	0.71692	1.29191e-05	No
AC009113.1	CRY2	7.07031e-06	0.71264	1.51852e-05	No
AC009113.1	MYO5C	0.00100312	0.755574	2.60021e-06	No
AC009113.1	KAT7	1.97483e-06	0.702795	2.17901e-05	No
AC009113.1	SAP130	0.0012505	0.78992	4.79742e-07	No
AC009113.1	GARNL3	0.00969505	0.826505	5.4265e-08	No
AC009113.1	TMEM237	3.31328e-08	0.708607	1.76371e-05	No
AC009113.1	GPRASP2	6.31861e-07	0.725775	9.16136e-06	Yes
AC009113.1	TMEM246	0.00493256	0.774021	1.08761e-06	No
AC009113.1	BBS10	1.75687e-06	0.721007	1.10416e-05	No
AC009113.1	OLFML2A	9.89633e-05	0.835109	3.01893e-08	No
AC009113.1	ZSCAN26	1.21384e-07	0.808093	1.72123e-07	Yes
AC009113.1	RCSD1	0.00288084	0.72545	9.27986e-06	No
