# Supplementary material for: Identification and Functional Prediction of Long Non-Coding RNAs in Dilated Cardiomyopathy by Bioinformatics Analysis
Source: Front Genet. 2021 Apr 16;12:648111. doi: 10.3389/fgene.2021.648111 (PMC8085533; doi:10.3389/fgene.2021.648111)
Supplement: Supplementary file 11 [file Table_8.XLSX]

## Sheet: Sheet1
Supplementary Table S8. List of genes in M(1) of GSE1145
Gene symbol	ENSG2	Type	GS	MM
ENSG00000236859	NIFK-AS1	LncRNA	0.64909	0.946457
ENSG00000280339	AP001528.3	LncRNA	0.583762	0.909566
ENSG00000235531	MSC-AS1	LncRNA	0.566609	0.895056
ENSG00000255248	MIR100HG	LncRNA	0.497023	0.882843
ENSG00000225791	TRAM2-AS1	LncRNA	0.701245	0.874606
ENSG00000259865	AL390728.6	LncRNA	0.501183	0.870587
ENSG00000254837	AP001372.2	LncRNA	0.540019	0.862628
ENSG00000276724	AC123768.4	LncRNA	0.675479	0.843511
ENSG00000230630	DNM3OS	LncRNA	0.468602	0.837136
ENSG00000250392	LINC02502	LncRNA	0.771687	0.83539
ENSG00000237036	ZEB1-AS1	LncRNA	0.676405	0.817381
ENSG00000234456	MAGI2-AS3	LncRNA	0.399897	0.812693
ENSG00000273344	PAXIP1-AS1	LncRNA	0.554836	0.811883
ENSG00000257621	PSMA3-AS1	LncRNA	0.246442	0.811432
ENSG00000281183	NPTN-IT1	LncRNA	0.851956	0.808719
ENSG00000233184	AC093157.1	LncRNA	0.52102	0.806546
ENSG00000234608	MAPKAPK5-AS1	LncRNA	0.760336	0.804957
ENSG00000272841	AL139393.2	LncRNA	0.643235	0.802885
ENSG00000271833	AL445222.1	LncRNA	0.525571	0.796382
ENSG00000225733	FGD5-AS1	LncRNA	0.171024	0.794532
ENSG00000224032	EPB41L4A-AS1	LncRNA	0.441802	0.784626
ENSG00000267058	AC006213.2	LncRNA	0.483167	0.780677
ENSG00000273723	AL139089.1	LncRNA	0.696218	0.779315
ENSG00000177410	ZFAS1	LncRNA	0.446104	0.777193
ENSG00000179523	EIF3J-AS1	LncRNA	0.679407	0.769364
ENSG00000270959	LPP-AS2	LncRNA	0.647662	0.765976
ENSG00000280077	AL353763.2	LncRNA	0.575071	0.765772
ENSG00000253738	OTUD6B-AS1	LncRNA	0.737914	0.764287
ENSG00000225731	AP001627.1	LncRNA	0.877486	0.752024
ENSG00000247556	OIP5-AS1	LncRNA	0.760767	0.751522
ENSG00000247796	AC008966.1	LncRNA	0.547963	0.750903
ENSG00000272677	AC124016.1	LncRNA	0.427802	0.747882
ENSG00000259877	AC009113.1	LncRNA	0.513807	0.74009
ENSG00000255717	SNHG1	LncRNA	0.358315	0.738007
ENSG00000235652	AL356599.1	LncRNA	0.608762	0.735313
ENSG00000223891	OSER1-AS1	LncRNA	0.821421	0.730539
ENSG00000246528	AC079089.1	LncRNA	0.698888	0.728976
ENSG00000271122	AC018647.2	LncRNA	0.22518	0.727425
ENSG00000228223	HCG11	LncRNA	0.350069	0.725117
ENSG00000234741	GAS5	LncRNA	0.387054	0.725082
ENSG00000279289	AL136164.3	LncRNA	0.654047	0.724706
ENSG00000215386	MIR99AHG	LncRNA	0.613765	0.718698
ENSG00000266010	GATA6-AS1	LncRNA	0.301423	0.714897
ENSG00000272341	AL137003.2	LncRNA	0.745461	0.703757
ENSG00000153363	LINC00467	LncRNA	0.707078	0.695567
ENSG00000196741	LINC01560	LncRNA	0.751992	0.690899
ENSG00000272755	AC245297.2	LncRNA	0.39924	0.690373
ENSG00000237125	HAND2-AS1	LncRNA	0.268925	0.686683
ENSG00000271993	AC126118.1	LncRNA	0.83506	0.681538
ENSG00000245060	LINC00847	LncRNA	0.76219	0.679306
ENSG00000248092	NNT-AS1	LncRNA	0.510835	0.678363
ENSG00000271533	Z83843.1	LncRNA	0.137736	0.674762
ENSG00000255968	AC024145.1	LncRNA	0.219259	0.672158
ENSG00000227544	AC018647.1	LncRNA	0.534728	0.651614
ENSG00000204261	PSMB8-AS1	LncRNA	0.294316	0.65151
ENSG00000232079	LINC01697	LncRNA	0.354368	0.645529
ENSG00000260708	AL118516.1	LncRNA	0.413783	0.640811
ENSG00000271870	AC024060.1	LncRNA	0.246522	0.636722
ENSG00000245317	AC008393.1	LncRNA	0.227333	0.635261
ENSG00000248866	USP46-AS1	LncRNA	0.673915	0.62985
ENSG00000235904	RBMS3-AS3	LncRNA	0.551279	0.627661
ENSG00000267321	LINC02001	LncRNA	0.34166	0.618757
ENSG00000214719	AC005562.1	LncRNA	0.335619	0.613795
ENSG00000260025	AC009414.2	LncRNA	0.41291	0.595817
ENSG00000272143	FGF14-AS2	LncRNA	0.5023	0.593746
ENSG00000260329	AC007541.1	LncRNA	0.528741	0.58635
ENSG00000251022	THAP9-AS1	LncRNA	0.274885	0.585265
ENSG00000267279	AC090409.1	LncRNA	0.359035	0.556549
ENSG00000280123	AC023632.6	LncRNA	0.62579	0.541937
ENSG00000245556	SCAMP1-AS1	LncRNA	0.674994	0.53867
ENSG00000230844	ZNF674-AS1	LncRNA	0.540926	0.529383
ENSG00000237310	AC008267.5	LncRNA	0.667684	0.517312
ENSG00000261269	AC093278.2	LncRNA	0.260715	0.506077
ENSG00000223784	LINP1	LncRNA	0.348803	0.503966
ENSG00000166770	ZNF667-AS1	LncRNA	0.297953	0.502477
ENSG00000227082	AC244021.1	LncRNA	0.36568	0.496885
ENSG00000260244	AC104083.1	LncRNA	0.372749	0.489633
ENSG00000236208	C10orf71-AS1	LncRNA	0.698843	0.473673
ENSG00000281468	AC006504.8	LncRNA	0.238441	0.466529
ENSG00000272221	AL645933.2	LncRNA	0.357881	0.446682
ENSG00000250708	LINC02269	LncRNA	0.264919	0.441834
ENSG00000235501	AC105942.1	LncRNA	0.038237	0.440436
ENSG00000278910	BANCR	LncRNA	0.00478269	0.439945
ENSG00000233117	LINC00702	LncRNA	0.0954745	0.433886
ENSG00000203875	SNHG5	LncRNA	0.270166	0.424367
ENSG00000273373	AL355488.1	LncRNA	-0.146435	0.410758
ENSG00000259267	AC073176.1	LncRNA	0.638851	0.402961
ENSG00000279092	AC025678.3	LncRNA	-0.00471578	0.397837
ENSG00000236404	VLDLR-AS1	LncRNA	0.387864	0.389058
ENSG00000259134	LINC00924	LncRNA	0.335494	0.383271
ENSG00000272010	AC100814.1	LncRNA	-0.0800232	0.372653
ENSG00000261189	AL031058.1	LncRNA	0.212573	0.234959
ENSG00000270640	AC104695.4	LncRNA	-0.218015	-0.359671
ENSG00000176659	C20orf197	LncRNA	-0.444241	-0.430183
ENSG00000236714	LINC01844	LncRNA	0.028688	-0.439148
ENSG00000279095	AC243964.3	LncRNA	-0.168943	-0.442403
ENSG00000279041	AC102945.2	LncRNA	-0.0490605	-0.514262
ENSG00000260484	AC131902.2	LncRNA	-0.315738	-0.649807
ENSG00000234597	AC010096.1	LncRNA	-0.394266	-0.661842
ENSG00000221819	GAS8-AS1	LncRNA	-0.542663	-0.673236
ENSG00000257259	LINC02388	LncRNA	-0.598026	-0.724545
ENSG00000271204	AC016831.5	LncRNA	-0.705323	-0.783264
