# Supplementary material for: Identification and Functional Prediction of Long Non-Coding RNAs in Dilated Cardiomyopathy by Bioinformatics Analysis
Source: Front Genet. 2021 Apr 16;12:648111. doi: 10.3389/fgene.2021.648111 (PMC8085533; doi:10.3389/fgene.2021.648111)
Supplement: Supplementary file 12 [file Table_9.XLSX]

## Sheet: Sheet1
Supplementary Table S9. List of lncRNA-mRNA pairs in ceRNA network of M(1)
lncRNA	mRNA	hyperPValue	cor	corPValue	Shared pairs
EIF3J-AS1	GPALPP1	0.000786124	0.786216	4.34624e-06	YES
EIF3J-AS1	MOAP1	0.000505109	0.713414	6.62652e-05	YES
EIF3J-AS1	BBS10	0.000480163	0.785447	4.49673e-06	YES
FGD5-AS1	LAMP2	1.18293e-06	0.822017	7.51393e-07	YES
FGD5-AS1	CYBRD1	1.72091e-08	0.762181	1.18556e-05	YES
FGD5-AS1	NTN4	0.00166371	0.798228	2.50731e-06	YES
FGD5-AS1	ZFYVE21	5.56273e-06	0.840062	2.6606e-07	YES
FGD5-AS1	BNIP3L	0.00766508	0.803414	1.95499e-06	YES
FGD5-AS1	GLRB	0.000187129	0.759705	1.30608e-05	YES
FGD5-AS1	GLT8D2	0.000616985	0.744883	2.27904e-05	YES
FGD5-AS1	BAZ2B	0.00045612	0.879237	1.66816e-08	YES
FGD5-AS1	UBE2Q2	0.000102191	0.737268	2.99082e-05	YES
FGD5-AS1	KCTD18	0.000174087	0.908879	9.91709e-10	YES
FGD5-AS1	UBR1	5.63963e-07	0.764631	1.07604e-05	YES
FGD5-AS1	DENND6A	0.00448597	0.799887	2.31722e-06	YES
FGD5-AS1	WDSUB1	0.00165987	0.859711	7.35813e-08	YES
FGD5-AS1	UTP14C	9.85069e-05	0.815525	1.06167e-06	YES
TRAM2-AS1	KLHL13	0.0036247	0.807774	1.57695e-06	YES
TRAM2-AS1	GUF1	5.05041e-05	0.718779	5.57939e-05	YES
NIFK-AS1	CREBL2	0.00021811	0.909148	9.62581e-10	YES
NIFK-AS1	CDKN1B	0.000291084	0.850463	1.37819e-07	YES
NIFK-AS1	BAZ2B	0.00926478	0.858997	7.73525e-08	YES
NIFK-AS1	NDFIP1	0.00450045	0.847679	1.65131e-07	YES
NIFK-AS1	GPALPP1	0.0030239	0.876155	2.14317e-08	YES
NIFK-AS1	TRPC1	2.59824e-05	0.893848	4.60357e-09	YES
NIFK-AS1	ALDH1A1	9.14696e-07	0.806426	1.68621e-06	YES
NIFK-AS1	ZMAT1	0.00826856	0.909572	9.18197e-10	YES
MIR100HG	RCBTB2	0.000293701	0.701421	9.60479e-05	YES
AC009113.1	ZFYVE21	0.00495578	0.769219	8.94657e-06	YES
AC009113.1	GPRASP2	6.31861e-07	0.70404	8.87034e-05	YES
AC009113.1	ZSCAN26	1.21384e-07	0.784549	4.67827e-06	YES
AC093278.2	ASPN	0.000684013	0.716061	6.09034e-05	No
AC093278.2	P2RY14	0.00507555	0.704358	8.78471e-05	No
AC093278.2	LMOD2	2.69502e-08	0.795099	2.90363e-06	No
AC093278.2	ACADSB	0.00157524	0.76417	1.09594e-05	No
AC093278.2	RNF180	0.00977116	0.856132	9.42869e-08	No
AC093278.2	MLLT3	0.00376798	0.701911	9.46358e-05	No
AC093278.2	CYB5D2	3.19408e-05	0.762167	1.18623e-05	No
AC093278.2	SETBP1	0.0095388	0.737203	2.99763e-05	No
AC093278.2	PTPRB	0.00240952	0.759645	1.30917e-05	No
AC093278.2	ARL15	0.00218724	0.754084	1.62038e-05	No
AC093278.2	RERG	6.52073e-05	0.836063	3.38468e-07	No
AC131902.2	GPC5	0.000673184	0.787506	4.10372e-06	No
AC007541.1	EID2B	0.000161589	0.878168	1.82106e-08	No
AC007541.1	CISD1	0.00044008	0.749139	1.94987e-05	No
AC007541.1	MRPL30	2.3261e-05	0.844321	2.04409e-07	No
AC007541.1	IMMP1L	0.00613301	0.879326	1.65603e-08	No
AC007541.1	ZNF780B	3.87775e-06	0.810673	1.36284e-06	No
AC007541.1	GPALPP1	0.000204081	0.80855	1.51685e-06	No
AC007541.1	RNF141	0.000569689	0.809527	1.44421e-06	No
AC007541.1	SMOC2	0.00285504	0.738117	2.9028e-05	No
AC007541.1	OGN	0.00043805	0.769033	9.01454e-06	No
AC007541.1	SSPN	0.00725906	0.747453	2.07491e-05	No
AC007541.1	GGPS1	2.64317e-08	0.753447	1.6599e-05	No
AC007541.1	SLC14A1	0.000231168	0.904801	1.54178e-09	No
AC007541.1	MINDY2	0.0014926	0.797511	2.59364e-06	No
AC007541.1	JAM2	0.000903649	0.871289	3.14127e-08	No
AC007541.1	COA5	0.000723461	0.838854	2.86319e-07	No
AC007541.1	HSPB11	0.000653011	0.735525	3.17863e-05	No
AC007541.1	LIPT1	6.84825e-06	0.751407	1.79211e-05	No
AC007541.1	ZNF277	1.57317e-05	0.70003	0.000100157	No
AC007541.1	VPS35	0.00477207	0.783253	4.95154e-06	No
AC007541.1	POLR2K	1.06773e-05	0.765624	1.03425e-05	No
AC007541.1	FAM200B	0.00106312	0.862699	5.95077e-08	No
AC007541.1	ZNF14	1.75562e-05	0.760151	1.28364e-05	No
AC007541.1	TTC33	0.000301542	0.782234	5.17626e-06	No
AC007541.1	NSMCE1	0.00592902	0.766314	1.00606e-05	No
AC007541.1	BBS10	0.000616617	0.81294	1.21383e-06	No
AC007541.1	CTSO	0.00355111	0.745615	2.2192e-05	No
AC007541.1	FEZ1	2.67291e-08	0.739286	2.78541e-05	No
AC007541.1	TMEM17	0.0087727	0.789896	3.68589e-06	No
AC007541.1	SDHAF3	8.7915e-05	0.778278	6.13611e-06	No
AC007541.1	SCN2B	0.000963152	0.809688	1.43252e-06	No
AC007541.1	CD74	0.00620477	0.726575	4.31524e-05	No
AC007541.1	CEP57	0.00223855	0.863327	5.68721e-08	No
AC007541.1	UFL1	0.000848378	0.706107	8.32582e-05	No
AC007541.1	ZFP90	0.00565495	0.87307	2.73601e-08	No
AC007541.1	SNAPC3	0.00094163	0.718898	5.55791e-05	No
AC007541.1	SKA2	0.00668259	0.86766	4.13664e-08	No
AC007541.1	RCHY1	0.00437043	0.813779	1.16243e-06	No
AC007541.1	RNF170	0.00292409	0.863855	5.47433e-08	No
AC007541.1	BTN3A2	5.68074e-05	0.805343	1.7788e-06	No
AC007541.1	FIGNL1	0.000231168	0.737716	2.94408e-05	No
AC007541.1	MRPS33	3.71597e-06	0.90514	1.48744e-09	No
AC007541.1	PIGK	7.08607e-05	0.815893	1.04141e-06	No
AC007541.1	ATP5IF1	0.00420844	0.754129	1.61762e-05	No
AC007541.1	PIGF	0.00782335	0.721103	5.17245e-05	No
AC007541.1	NOSTRIN	1.07489e-05	0.731951	3.59648e-05	No
AC007541.1	ASF1A	1.23027e-05	0.794738	2.95271e-06	No
AC007541.1	COQ5	0.000271477	0.75941	1.32113e-05	No
AC007541.1	MSH3	0.00460031	0.764508	1.08132e-05	No
AC007541.1	MRPS30	4.71213e-07	0.714743	6.3524e-05	No
AC007541.1	PHF3	0.00238976	0.776185	6.70481e-06	No
AC007541.1	P2RY14	0.00166533	0.775887	6.78962e-06	No
AC007541.1	RMND1	8.33968e-08	0.831712	4.36674e-07	No
AC007541.1	GBP4	0.000526403	0.750488	1.85464e-05	No
AC007541.1	ADH5	0.000225309	0.83803	3.00916e-07	No
AC007541.1	SMIM14	0.00546156	0.710358	7.29631e-05	No
AC007541.1	TMEM230	0.00296342	0.746122	2.17858e-05	No
AC007541.1	FZD6	0.00795706	0.705147	8.57511e-05	No
AC007541.1	RBM12B	0.000101855	0.705265	8.54399e-05	No
AC007541.1	BTN3A1	0.00270545	0.712216	6.88257e-05	No
AC007541.1	ZNF780A	2.05495e-05	0.803091	1.98591e-06	No
AC007541.1	ZNF112	0.00084058	0.761688	1.20878e-05	No
AC007541.1	C4orf3	4.37072e-06	0.778654	6.03876e-06	No
AC007541.1	LAMTOR3	2.0337e-05	0.730583	3.76869e-05	No
AC007541.1	ZNF84	1.45139e-05	0.706021	8.34799e-05	No
AC007541.1	ZSCAN26	5.42854e-06	0.759226	1.33062e-05	No
AC007541.1	EHHADH	0.00379355	0.787743	4.06057e-06	No
AC007541.1	RAMP2	6.14245e-09	0.726398	4.3408e-05	No
AC007541.1	JAZF1	0.000628535	0.788871	3.86028e-06	No
AC007541.1	CSAD	9.95643e-05	0.754354	1.60393e-05	No
AC007541.1	C6orf203	0.00056758	0.822773	7.21081e-07	No
AC007541.1	ZNF585A	0.00821944	0.833591	3.91522e-07	No
AC007541.1	ZMYM4	4.7582e-07	0.803594	1.9379e-06	No
AC007541.1	ACADSB	0.000623695	0.731582	3.64226e-05	No
AC007541.1	ERLIN2	0.00275659	0.794558	2.97747e-06	No
AC007541.1	DHFR2	7.13508e-09	0.724913	4.56135e-05	No
AC007541.1	PFN2	0.00962774	0.724355	4.64671e-05	No
AC007541.1	ITFG1	0.00437043	0.7832	4.96298e-06	No
AC007541.1	CPSF2	0.000696793	0.710368	7.29418e-05	No
AC007541.1	SC5D	0.000130418	0.761858	1.20072e-05	No
AC007541.1	RSRP1	0.000130418	0.70068	9.82182e-05	No
AC007541.1	KPNA5	0.0062574	0.720306	5.30906e-05	No
AC007541.1	MCEE	5.42083e-07	0.818547	9.05365e-07	No
AC007541.1	ZNF879	2.24225e-06	0.887395	8.30707e-09	No
AC007541.1	BRI3BP	9.98772e-05	0.714909	6.31893e-05	No
AC007541.1	GPRASP2	2.97957e-06	0.718639	5.6048e-05	No
AC007541.1	UFSP2	7.20026e-08	0.721802	5.05541e-05	No
AC007541.1	ANKRD6	0.00527457	0.718082	5.70665e-05	No
AC007541.1	LAMTOR5	0.000723461	0.705066	8.59644e-05	No
AC007541.1	TIMP2	0.00962774	0.744719	2.29263e-05	No
AC007541.1	CYB5D2	0.000585822	0.743241	2.41853e-05	No
AC007541.1	ACBD5	0.00613301	0.822411	7.35467e-07	No
AC007541.1	FAM114A2	7.32238e-05	0.703287	9.07634e-05	No
AC007541.1	DRAM2	5.36901e-05	0.776033	6.748e-06	No
AC007541.1	EIF4E3	3.00647e-06	0.813825	1.1597e-06	No
AC007541.1	RNF14	0.00335039	0.74264	2.47137e-05	No
AC007541.1	FBXL4	0.00396146	0.774358	7.23886e-06	No
AC007541.1	ANKMY2	0.00096403	0.770872	8.36223e-06	No
AC007541.1	METTL21A	0.000703175	0.797462	2.59963e-06	No
AC007541.1	SCRN1	0.000702072	0.730084	3.83316e-05	No
AC007541.1	CPOX	0.00114818	0.743574	2.38961e-05	No
AC007541.1	GALNT11	0.00801663	0.706521	8.22024e-05	No
AC007541.1	GJA1	0.000324436	0.715565	6.18772e-05	No
AC104083.1	CHMP5	0.00189501	0.782307	5.15996e-06	No
AC104083.1	SMOC2	0.00030528	0.70455	8.73315e-05	No
AC104083.1	ZEB1	0.000250277	0.753808	1.63744e-05	No
AC104083.1	OXR1	0.000250277	0.860623	6.89967e-08	No
AC104083.1	LUM	0.00847573	0.799355	2.37673e-06	No
AC104083.1	TATDN3	0.000395617	0.881403	1.39318e-08	No
AC104083.1	PTPN20	3.64968e-06	0.716002	6.10184e-05	No
AC104083.1	RNASE6	5.59493e-06	0.810248	1.39251e-06	No
AC104083.1	SH3BGRL	0.000392564	0.781367	5.37455e-06	No
AC104083.1	MSH2	1.0107e-05	0.748479	1.998e-05	No
AC104083.1	MATN2	0.00225721	0.744785	2.28715e-05	No
AC104083.1	IGFBP5	0.00601367	0.786269	4.33596e-06	No
AC104083.1	EMC2	6.59407e-06	0.733084	3.45913e-05	No
AC104083.1	APPL1	0.00245741	0.72034	5.30314e-05	No
AC104083.1	C17orf75	6.16173e-05	0.885967	9.42122e-09	No
AC104083.1	CYBRD1	0.00109121	0.826427	5.89397e-07	No
AC104083.1	AMZ2	0.000448999	0.717848	5.75001e-05	No
AC104083.1	TXNDC16	1.77046e-07	0.863674	5.54664e-08	No
AC104083.1	ERLIN2	7.81866e-05	0.856713	9.0607e-08	No
AC104083.1	MTERF2	0.000586933	0.732803	3.49272e-05	No
AC104083.1	YAF2	2.32091e-06	0.707214	8.04639e-05	No
AC104083.1	GLCE	1.76052e-05	0.7779	6.23572e-06	No
AC104083.1	UTRN	3.27209e-07	0.78479	4.62892e-06	No
AC104083.1	KBTBD6	0.00105457	0.763186	1.13952e-05	No
AC104083.1	ITM2B	0.00042938	0.849998	1.42078e-07	No
AC104083.1	OLFML1	0.000547835	0.72963	3.89276e-05	No
AC104083.1	OLFML3	0.00123228	0.741458	2.57827e-05	No
AC104083.1	EMCN	0.0050932	0.740031	2.71276e-05	No
AC104083.1	PIGN	0.00105457	0.723967	4.70695e-05	No
AC104083.1	RNASE1	0.00706216	0.806404	1.68803e-06	No
AC104083.1	CLCN3	0.00757395	0.797943	2.54128e-06	No
AC104083.1	VPS41	1.53972e-06	0.747189	2.09516e-05	No
AC104083.1	POLR3B	0.000329086	0.840778	2.54656e-07	No
AC104083.1	ACBD5	0.00190004	0.911825	7.11667e-10	No
AC104083.1	MAF	0.000161786	0.71665	5.97617e-05	No
AC104083.1	CCDC141	3.15906e-05	0.792896	3.21485e-06	No
AC104083.1	PIP4P2	4.35181e-05	0.879108	1.68607e-08	No
AC104083.1	ANKMY2	0.00304918	0.839717	2.7171e-07	No
AC104083.1	WDSUB1	0.004152	0.738326	2.88153e-05	No
AC104083.1	EFCAB7	1.99336e-05	0.762909	1.15203e-05	No
AC104083.1	SLC8A1	0.00326807	0.828264	5.31646e-07	No
AC104083.1	F3	0.00288363	0.74035	2.68225e-05	No
AC104083.1	PCNA	0.00192395	0.724276	4.65899e-05	No
AC104083.1	RSU1	0.0066862	0.736959	3.02339e-05	No
AC009414.2	OMD	0.000245968	0.740618	2.65676e-05	No
AC009414.2	TMEM140	0.00367338	0.777122	6.4449e-06	No
AC009414.2	ZNF423	0.00305177	0.705919	8.37423e-05	No
AC009113.1	TCFL5	0.000422495	0.724313	4.65325e-05	No
AC009113.1	SSPN	0.0010416	0.718845	5.56733e-05	No
AC009113.1	GGPS1	2.56877e-08	0.714654	6.37036e-05	No
AC009113.1	BBS4	0.00383966	0.710173	7.33882e-05	No
AC009113.1	CNTN4	3.0111e-05	0.750836	1.83073e-05	No
AC009113.1	RERGL	0.00922505	0.706097	8.32831e-05	No
AC009113.1	THAP6	0.00121644	0.705474	8.48955e-05	No
AC009113.1	ZNF14	1.29312e-06	0.717635	5.78965e-05	No
AC009113.1	NSMCE1	0.000267798	0.708726	7.67774e-05	No
AC009113.1	MGLL	0.000296892	0.757205	1.43856e-05	No
AC009113.1	GPCPD1	0.0017717	0.719515	5.44761e-05	No
AC009113.1	PABPC4L	0.000218618	0.700114	9.99059e-05	No
AC009113.1	SCN2B	0.000470973	0.708731	7.67656e-05	No
AC009113.1	EEF1AKMT2	0.00988173	0.705051	8.60035e-05	No
AC009113.1	COMMD2	0.0052154	0.710833	7.18859e-05	No
AC009113.1	RNF170	0.000141017	0.755028	1.56342e-05	No
AC009113.1	SFRP4	0.0048517	0.728297	4.07241e-05	No
AC009113.1	PLEKHH2	0.000790062	0.791386	3.44488e-06	No
AC009113.1	FAM69C	0.00649809	0.819507	8.60214e-07	No
AC009113.1	BTN3A2	4.013e-05	0.745141	2.25776e-05	No
AC009113.1	FIGNL1	6.31861e-07	0.747878	2.04277e-05	No
AC009113.1	MDFIC	3.38426e-05	0.707156	8.06069e-05	No
AC009113.1	UTP23	3.25741e-05	0.774022	7.34111e-06	No
AC009113.1	PIGF	1.26782e-06	0.70013	9.98582e-05	No
AC009113.1	MSH3	0.000635708	0.727409	4.19609e-05	No
AC009113.1	SORL1	1.77508e-06	0.705343	8.52363e-05	No
AC009113.1	ST8SIA2	9.2096e-05	0.804644	1.84093e-06	No
AC009113.1	ZNF780A	1.09282e-05	0.726561	4.31721e-05	No
AC009113.1	NAAA	0.00880159	0.807663	1.58568e-06	No
AC009113.1	ZNF112	0.000211656	0.747212	2.09338e-05	No
AC009113.1	RDH11	0.000146662	0.716	6.10211e-05	No
AC009113.1	ZNF84	0.000759391	0.75356	1.65281e-05	No
AC009113.1	ACAD8	0.000545791	0.722772	4.8966e-05	No
AC009113.1	CSAD	2.56877e-08	0.803642	1.93335e-06	No
AC009113.1	CIR1	0.000376727	0.772333	7.87391e-06	No
AC009113.1	ZNF585A	0.00762983	0.704063	8.86414e-05	No
AC009113.1	TYRP1	2.81061e-05	0.711239	7.0974e-05	No
AC009113.1	GLRB	0.000422495	0.738819	2.83178e-05	No
AC009113.1	ALDH9A1	2.29383e-07	0.735185	3.21645e-05	No
AC009113.1	CRISPLD1	0.000426066	0.704136	8.84437e-05	No
AC009113.1	EAPP	4.13988e-07	0.74785	2.04485e-05	No
AC009113.1	IP6K2	0.000649604	0.777121	6.44506e-06	No
AC009113.1	ZNF280D	0.000716693	0.778616	6.04839e-06	No
AC009113.1	TRAF5	0.000144583	0.712002	6.92905e-05	No
AC009113.1	FASTKD3	0.00200132	0.772837	7.71133e-06	No
AC009113.1	FBXO9	1.34137e-05	0.764595	1.07759e-05	No
AC009113.1	ZNF536	5.03019e-06	0.780011	5.69802e-06	No
AC009113.1	ZCCHC9	0.00774323	0.708036	7.84411e-05	No
AL390728.6	ELP4	0.000144576	0.746378	2.15825e-05	No
AL390728.6	UBXN4	0.00169899	0.774293	7.25845e-06	No
AL390728.6	ZEB1	0.000265735	0.754908	1.57052e-05	No
AL390728.6	HSPB11	0.00111317	0.844745	1.99029e-07	No
AL390728.6	DARS	0.00427173	0.796241	2.75292e-06	No
AL390728.6	LYPLAL1	0.000638677	0.719716	5.41216e-05	No
AL390728.6	COX11	0.00213297	0.794795	2.94494e-06	No
AL390728.6	ARRDC3	0.00978951	0.838431	2.93725e-07	No
AL390728.6	LIN7C	8.60406e-09	0.765878	1.02379e-05	No
AL390728.6	ESF1	0.00752991	0.745967	2.19087e-05	No
AL390728.6	TTC37	0.00771633	0.773092	7.63038e-06	No
AL390728.6	SNX16	0.000569661	0.807609	1.58997e-06	No
AL390728.6	TIA1	0.00220972	0.770844	8.37188e-06	No
AL390728.6	MICU3	0.000999295	0.772819	7.71716e-06	No
AL390728.6	CETN3	0.00229285	0.784559	4.67614e-06	No
AL390728.6	ASPN	0.00167828	0.713691	6.56851e-05	No
AL390728.6	EEA1	0.00609289	0.74294	2.44482e-05	No
AL390728.6	SDHAF3	0.00429357	0.702188	9.3845e-05	No
AL390728.6	MBIP	0.00630256	0.749509	1.92336e-05	No
AL390728.6	SMC3	2.72359e-05	0.79333	3.15136e-06	No
AL390728.6	MATN2	0.00252547	0.756246	1.49246e-05	No
AL390728.6	NLK	0.00220972	0.716847	5.93859e-05	No
AL390728.6	PEX3	0.000166859	0.829369	4.99392e-07	No
AL390728.6	GUF1	4.25648e-05	0.811516	1.30565e-06	No
AL390728.6	TMEM14A	1.38733e-06	0.817814	9.41305e-07	No
AL390728.6	SNX2	0.00276826	0.883922	1.12484e-08	No
AL390728.6	MIS18BP1	0.00187703	0.772136	7.93813e-06	No
AL390728.6	ALG10B	0.000175137	0.74204	2.5252e-05	No
AL390728.6	MRPS30	0.000950341	0.781902	5.25131e-06	No
AL390728.6	ZRANB2	1.14828e-07	0.8882	7.7329e-09	No
AL390728.6	TM7SF3	0.000127272	0.705174	8.56782e-05	No
AL390728.6	ZMAT1	7.25016e-05	0.702834	9.20224e-05	No
AL390728.6	HMGB2	5.92748e-05	0.771867	8.0269e-06	No
AL390728.6	GTF2H3	3.88778e-06	0.82091	7.97777e-07	No
AL390728.6	CASP1	8.73007e-07	0.743157	2.42586e-05	No
AL390728.6	FZD6	0.00463178	0.842972	2.22388e-07	No
AL390728.6	PPWD1	0.000261374	0.88311	1.20582e-08	No
AL390728.6	PTPN13	8.71914e-05	0.751493	1.78636e-05	No
AL390728.6	NAAA	5.28154e-07	0.7446	2.30253e-05	No
AL390728.6	NR3C1	0.00940688	0.833115	4.02545e-07	No
AL390728.6	ATG4C	0.00429357	0.763061	1.14514e-05	No
AL390728.6	SMCHD1	2.83172e-05	0.875566	2.24648e-08	No
AL390728.6	CSTF3	0.000107944	0.811505	1.30641e-06	No
AL390728.6	CENPC	0.00136861	0.866387	4.54734e-08	No
AL390728.6	BLNK	4.78692e-06	0.70484	8.65598e-05	No
AL390728.6	ZFAND1	0.000999295	0.821837	7.58739e-07	No
AL390728.6	NDUFAF4	0.000348956	0.701855	9.47965e-05	No
AL390728.6	RPAP3	6.49108e-06	0.887312	8.36874e-09	No
AL390728.6	ARFIP1	0.00524196	0.841228	2.47726e-07	No
AL390728.6	ZNF585A	0.000256012	0.727865	4.13226e-05	No
AL390728.6	TRAPPC6B	0.000107944	0.823639	6.87717e-07	No
AL390728.6	CCDC91	0.000323587	0.827192	5.64718e-07	No
AL390728.6	NAP1L5	1.31575e-06	0.733867	3.36682e-05	No
AL390728.6	ALDH9A1	0.000138646	0.82847	5.25504e-07	No
AL390728.6	GLCE	0.000569661	0.711607	7.01584e-05	No
AL390728.6	HLTF	0.0052878	0.816397	1.01426e-06	No
AL390728.6	SGCE	6.91761e-07	0.72822	4.08296e-05	No
AL390728.6	SMIM15	0.000279885	0.716697	5.96721e-05	No
AL390728.6	TTC8	1.51026e-06	0.759313	1.32614e-05	No
AL390728.6	CAPN7	0.00450293	0.797949	2.54064e-06	No
AL390728.6	GSAP	0.00145196	0.773807	7.40702e-06	No
AL390728.6	PHAX	0.00524196	0.770476	8.49907e-06	No
AL390728.6	FUBP3	0.000267921	0.834167	3.78534e-07	No
AL390728.6	ZNF776	0.00978951	0.702108	9.40709e-05	No
AL390728.6	UFSP2	0.000175137	0.784135	4.76407e-06	No
AL390728.6	C2CD5	0.00494817	0.775649	6.85775e-06	No
AL390728.6	RCBTB2	1.5155e-06	0.824459	6.57399e-07	No
AL390728.6	FYN	1.40646e-05	0.728757	4.00959e-05	No
AL390728.6	SIAH1	0.00259427	0.811417	1.31228e-06	No
AL390728.6	VPS41	5.50629e-06	0.752462	1.72261e-05	No
AL390728.6	KCTD3	0.00479987	0.792471	3.27812e-06	No
AL390728.6	ERMP1	0.00499155	0.716855	5.93689e-05	No
AL390728.6	STXBP3	0.000166426	0.749444	1.92796e-05	No
AL390728.6	LAMB1	5.07023e-05	0.715025	6.29557e-05	No
AL390728.6	TBCK	0.00771633	0.74882	1.97305e-05	No
AL390728.6	EIF4E3	0.000192206	0.711828	6.96711e-05	No
AL390728.6	MDM1	0.000278778	0.73492	3.24623e-05	No
AL390728.6	CPSF6	0.00012749	0.717415	5.83079e-05	No
AL390728.6	CAPZA2	0.000317674	0.737406	2.9763e-05	No
AL390728.6	DYNC1LI1	0.000122178	0.771193	8.25255e-06	No
AL390728.6	CDKN1B	0.0078168	0.73081	3.73958e-05	No
AL390728.6	SRI	0.0041966	0.725319	4.50021e-05	No
AL390728.6	ZCCHC9	0.00343574	0.702774	9.21913e-05	No
AL390728.6	KIDINS220	0.000884841	0.753843	1.63523e-05	No
AL390728.6	ZBTB41	0.00204372	0.882881	1.2296e-08	No
AL390728.6	PSIP1	1.57045e-08	0.86332	5.69014e-08	No
AL390728.6	OTUD6B	0.00357863	0.704	8.88121e-05	No
AL390728.6	GALNT11	0.00252547	0.836602	3.27777e-07	No
AL390728.6	POLI	0.00756496	0.790407	3.60161e-06	No
AL390728.6	CFAP20	0.00229285	0.781806	5.27321e-06	No
AL390728.6	ZNF404	0.00851995	0.721535	5.09988e-05	No
AL390728.6	LRRC40	0.000261374	0.791241	3.4676e-06	No
AL390728.6	ATP2B1	0.00702303	0.720867	5.21259e-05	No
AL390728.6	ANP32A	0.000221179	0.792221	3.31586e-06	No
AL390728.6	IVNS1ABP	0.000950341	0.799462	2.3647e-06	No
AL390728.6	PAQR3	0.00515045	0.711296	7.08489e-05	No
AL390728.6	IBTK	1.90284e-05	0.736491	3.07328e-05	No
AL390728.6	NRP1	0.000107582	0.721631	5.08373e-05	No
PSMA3-AS1	SPRED1	0.00609497	0.718766	5.58172e-05	No
PSMA3-AS1	UTP23	0.00119123	0.792438	3.28317e-06	No
PSMA3-AS1	KIT	3.64352e-05	0.772624	7.77976e-06	No
PSMA3-AS1	C1orf131	9.37673e-05	0.703987	8.88485e-05	No
PSMA3-AS1	RAB28	0.00174479	0.72558	4.4611e-05	No
PSMA3-AS1	BACH2	7.9386e-05	0.75916	1.33403e-05	No
PSMA3-AS1	FZD6	0.000162969	0.754211	1.61262e-05	No
PSMA3-AS1	TMEM185B	0.00146851	0.715137	6.27304e-05	No
PSMA3-AS1	NR3C1	9.37673e-05	0.822875	7.17077e-07	No
PSMA3-AS1	ZNF84	1.58974e-06	0.722799	4.89226e-05	No
PSMA3-AS1	TCEAL7	0.0091567	0.793344	3.1493e-06	No
PSMA3-AS1	SOWAHC	0.000541817	0.731172	3.69364e-05	No
PSMA3-AS1	ZSCAN26	0.000124037	0.713939	6.51702e-05	No
PSMA3-AS1	CSAD	0.00112272	0.722468	4.94588e-05	No
PSMA3-AS1	NEDD1	0.000758066	0.744249	2.33207e-05	No
PSMA3-AS1	ZMYM4	0.00618646	0.715515	6.19768e-05	No
PSMA3-AS1	TRAPPC6B	1.9915e-05	0.800502	2.25011e-06	No
PSMA3-AS1	CD47	2.44481e-05	0.758181	1.3855e-05	No
PSMA3-AS1	ALDH9A1	3.11902e-06	0.725446	4.48114e-05	No
PSMA3-AS1	FAIM	0.000554889	0.777072	6.45861e-06	No
PSMA3-AS1	GMCL1	3.09169e-05	0.713091	6.69466e-05	No
PSMA3-AS1	CRISPLD1	2.44626e-06	0.749028	1.95793e-05	No
PSMA3-AS1	PPIL4	0.0032221	0.798618	2.46148e-06	No
PSMA3-AS1	EAPP	0.000690588	0.762939	1.15068e-05	No
PSMA3-AS1	CMTR2	4.65657e-05	0.72849	4.046e-05	No
PSMA3-AS1	COL12A1	0.00405511	0.752915	1.69352e-05	No
PSMA3-AS1	IL33	2.47156e-06	0.792374	3.2927e-06	No
PSMA3-AS1	GPRASP2	0.00154234	0.71366	6.57496e-05	No
PSMA3-AS1	TMEM98	3.14215e-05	0.708931	7.62886e-05	No
PSMA3-AS1	TRAF5	0.00924568	0.784824	4.62196e-06	No
PSMA3-AS1	UBR1	0.00237735	0.820035	8.36203e-07	No
PSMA3-AS1	EBF3	0.000853191	0.828526	5.23832e-07	No
PSMA3-AS1	ATP8B1	4.97416e-05	0.763179	1.13984e-05	No
PSMA3-AS1	SLC12A2	0.00011589	0.720673	5.24571e-05	No
PSMA3-AS1	SIAH1	4.71816e-10	0.863233	5.72631e-08	No
PSMA3-AS1	ARID4A	0.0060183	0.845295	1.92234e-07	No
PSMA3-AS1	ZFYVE21	1.33108e-05	0.700878	9.76334e-05	No
PSMA3-AS1	FRYL	0.0052971	0.793911	3.068e-06	No
PSMA3-AS1	KCTD3	0.00696283	0.783341	4.93261e-06	No
PSMA3-AS1	PKD2	7.069e-05	0.844504	2.02074e-07	No
PSMA3-AS1	RBM12	0.000195805	0.74443	2.31684e-05	No
PSMA3-AS1	RASA1	1.19742e-05	0.772534	7.80863e-06	No
PSMA3-AS1	SLC39A6	0.00018076	0.749764	1.90526e-05	No
PSMA3-AS1	NOL8	7.0559e-07	0.736264	3.09779e-05	No
PSMA3-AS1	EPC1	0.0027464	0.864141	5.36169e-08	No
PSMA3-AS1	SEPT2.	0.000304575	0.761381	1.2234e-05	No
PSMA3-AS1	DHX40	0.000289982	0.842434	2.29943e-07	No
PSMA3-AS1	ZCCHC9	0.00815411	0.735941	3.1329e-05	No
PSMA3-AS1	UTP14C	0.000623267	0.71145	7.05049e-05	No
PSMA3-AS1	KIDINS220	2.5734e-05	0.761235	1.2304e-05	No
PSMA3-AS1	HMGN1	0.00187209	0.76549	1.03983e-05	No
PSMA3-AS1	PSIP1	0.00118192	0.806887	1.64808e-06	No
PSMA3-AS1	FNTA	0.000229447	0.738793	2.83437e-05	No
PSMA3-AS1	TCF12	0.000260516	0.788135	3.98993e-06	No
PSMA3-AS1	GALNT11	1.46566e-07	0.712151	6.89669e-05	No
PSMA3-AS1	CFAP20	0.00815341	0.707879	7.88238e-05	No
PSMA3-AS1	FRY	0.00167009	0.721832	5.05032e-05	No
PSMA3-AS1	CBX3	0.00876394	0.758587	1.36393e-05	No
PSMA3-AS1	SEC62	4.65657e-05	0.718066	5.70964e-05	No
PSMA3-AS1	SWAP70	2.98979e-06	0.743997	2.35343e-05	No
PSMA3-AS1	BTAF1	1.11567e-06	0.73449	3.295e-05	No
PSMA3-AS1	ANP32A	0.00231391	0.724365	4.64518e-05	No
LINC02388	CHP1	1.15441e-07	0.724399	4.64e-05	No
SNHG1	PHLDA1	0.00360743	0.72315	4.83579e-05	No
SNHG1	ZNF267	0.000405228	0.714778	6.34533e-05	No
SNHG1	RELB	0.000651411	0.746913	2.11645e-05	No
SNHG1	THUMPD2	0.00119885	0.722012	5.02063e-05	No
SNHG1	EGR2	3.61346e-06	0.723789	4.73471e-05	No
SNHG1	CD93	0.000999392	0.727085	4.24205e-05	No
SNHG1	GNAI3	1.06167e-05	0.875272	2.29976e-08	No
SNHG1	CHIC2	1.84504e-05	0.872933	2.76533e-08	No
SNHG1	H3F3B	1.03878e-05	0.796154	2.76418e-06	No
SNHG1	GPR176	1.19432e-07	0.795413	2.8615e-06	No
SNHG1	ZNF121	1.86608e-05	0.842442	2.2984e-07	No
MIR100HG	CHMP5	0.00938807	0.744255	2.33153e-05	No
MIR100HG	GABPA	4.90572e-07	0.732184	3.56781e-05	No
MIR100HG	ZEB1	0.00254241	0.723511	4.77849e-05	No
MIR100HG	LUM	4.55345e-05	0.743151	2.42631e-05	No
MIR100HG	CNTN4	0.00145243	0.701038	9.71631e-05	No
MIR100HG	IMPACT	0.00686358	0.779417	5.84496e-06	No
MIR100HG	C2orf76	0.000484028	0.735726	3.15646e-05	No
MIR100HG	PFDN4	0.0021889	0.754982	1.56614e-05	No
MIR100HG	MYO1B	0.000624828	0.738877	2.82607e-05	No
MIR100HG	PCSK5	5.00887e-07	0.806115	1.71238e-06	No
MIR100HG	CACNA2D1	0.00756822	0.807052	1.63467e-06	No
MIR100HG	CPE	0.00927222	0.745703	2.21207e-05	No
MIR100HG	PDGFD	4.38911e-09	0.772903	7.6903e-06	No
MIR100HG	ASPN	0.00363546	0.767526	9.58168e-06	No
MIR100HG	ARL6	0.00142095	0.745052	2.26509e-05	No
MIR100HG	MED21	3.81617e-09	0.709081	7.59321e-05	No
MIR100HG	PEX3	0.00542146	0.715977	6.10677e-05	No
MIR100HG	SF3B6	0.0059169	0.821359	7.78651e-07	No
MIR100HG	HAPLN1	0.000497164	0.829222	5.03591e-07	No
MIR100HG	WSB1	0.000168923	0.731461	3.65729e-05	No
MIR100HG	PQLC3	2.6308e-07	0.702131	9.40069e-05	No
MIR100HG	PNISR	7.48661e-05	0.723195	4.82865e-05	No
MIR100HG	SNX2	0.00466574	0.73172	3.62499e-05	No
MIR100HG	FAM76B	0.00046705	0.842114	2.34548e-07	No
MIR100HG	TCF4	1.40753e-07	0.736289	3.09501e-05	No
MIR100HG	TBCEL	0.00924419	0.726499	4.32627e-05	No
MIR100HG	C1orf54	1.16437e-05	0.792113	3.33229e-06	No
MIR100HG	SMIM19	0.00717788	0.836512	3.29545e-07	No
MIR100HG	ZNF415	0.00138371	0.720743	5.23387e-05	No
MIR100HG	ANGEL2	3.37468e-05	0.785072	4.5717e-06	No
MIR100HG	PTPN13	0.000112668	0.780174	5.65821e-06	No
MIR100HG	TMEM126A	0.000538003	0.725417	4.48546e-05	No
MIR100HG	RDH11	0.00649254	0.766842	9.8497e-06	No
MIR100HG	QPCT	3.41348e-07	0.768376	9.25814e-06	No
MIR100HG	NEDD1	0.00439627	0.746344	2.16097e-05	No
MIR100HG	ARFIP1	1.62545e-05	0.80743	1.60419e-06	No
MIR100HG	PLAGL1	0.000737243	0.71657	5.99153e-05	No
MIR100HG	PHIP	0.00643557	0.700904	9.75577e-05	No
MIR100HG	SENP7	0.00182764	0.77687	6.51381e-06	No
MIR100HG	GLCE	0.00103205	0.752583	1.71483e-05	No
MIR100HG	SGCE	0.00138371	0.857721	8.45271e-08	No
MIR100HG	RFXAP	0.000349894	0.860713	6.85616e-08	No
MIR100HG	UTRN	0.000250621	0.720503	5.27505e-05	No
MIR100HG	METTL18	0.0030357	0.703211	9.09752e-05	No
MIR100HG	PPCS	6.51541e-07	0.882885	1.2292e-08	No
MIR100HG	ENPP2	0.00019936	0.720179	5.33098e-05	No
MIR100HG	TWSG1	0.00363546	0.799324	2.38026e-06	No
MIR100HG	HACE1	0.000608195	0.739206	2.79333e-05	No
MIR100HG	ZNF280D	0.00402705	0.775326	6.95153e-06	No
MIR100HG	ST8SIA4	0.00184072	0.775305	6.95765e-06	No
MIR100HG	EBF3	0.00019936	0.767003	9.78599e-06	No
MIR100HG	FYN	6.51981e-05	0.808207	1.54313e-06	No
MIR100HG	VPS41	1.97875e-07	0.774288	7.2601e-06	No
MIR100HG	ITGAE	0.00836206	0.748837	1.97177e-05	No
MIR100HG	SETBP1	0.00414303	0.792177	3.32255e-06	No
MIR100HG	ZNF423	0.000345374	0.767964	9.41366e-06	No
MIR100HG	HSPA2	9.96403e-05	0.704235	8.81773e-05	No
MIR100HG	FBLN2	0.00610171	0.730729	3.74993e-05	No
MIR100HG	PSIP1	0.00364084	0.702372	9.33229e-05	No
MIR100HG	TJP1	6.23335e-05	0.701802	9.49465e-05	No
AP001372.2	GIN1	0.00701292	0.864513	5.21826e-08	No
AP001372.2	CHMP5	0.000606644	0.854499	1.05356e-07	No
AP001372.2	OGN	0.00884711	0.870143	3.42951e-08	No
AP001372.2	ZNF91	1.76054e-07	0.708374	7.76208e-05	No
AP001372.2	ARV1	0.00973012	0.886695	8.83756e-09	No
AP001372.2	THAP10	0.0073287	0.879855	1.58522e-08	No
AP001372.2	FGL2	4.30242e-05	0.860917	6.75751e-08	No
AP001372.2	OXR1	0.00314892	0.889609	6.81203e-09	No
AP001372.2	SCN7A	1.67375e-06	0.945931	4.87972e-12	No
AP001372.2	COX11	0.00165523	0.861196	6.62534e-08	No
AP001372.2	TTC37	0.00200025	0.855615	9.76754e-08	No
AP001372.2	NEMF	0.00212578	0.771078	8.29175e-06	No
AP001372.2	SCP2	0.00196651	0.95946	2.51905e-13	No
AP001372.2	PCSK5	0.00238172	0.823659	6.86956e-07	No
AP001372.2	CETN3	0.00415016	0.909211	9.55909e-10	No
AP001372.2	SH3BGRL	0.0053106	0.890853	6.08222e-09	No
AP001372.2	MSH2	0.00198793	0.8556	9.7774e-08	No
AP001372.2	EEA1	0.0029784	0.72589	4.41522e-05	No
AP001372.2	SDHAF3	0.00674141	0.871402	3.11398e-08	No
AP001372.2	WSB1	0.00309793	0.731105	3.70209e-05	No
AP001372.2	EEF1AKMT2	0.000934892	0.711368	7.06876e-05	No
AP001372.2	BMP5	2.68399e-06	0.779407	5.84757e-06	No
AP001372.2	FIGNL1	0.000586591	0.85303	1.1628e-07	No
AP001372.2	SEPSECS	8.53377e-05	0.819283	8.70585e-07	No
AP001372.2	ASF1A	1.831e-05	0.923804	1.62114e-10	No
AP001372.2	MCTS1	0.00811673	0.842919	2.23126e-07	No
AP001372.2	SORL1	0.000805488	0.774332	7.24665e-06	No
AP001372.2	SERPINI1	0.000195987	0.735615	3.16867e-05	No
AP001372.2	RAB30	0.00445288	0.854852	1.02872e-07	No
AP001372.2	APPL1	0.00259166	0.852218	1.22747e-07	No
AP001372.2	SLC35A1	1.88786e-05	0.818169	9.23729e-07	No
AP001372.2	C17orf75	0.00743881	0.866798	4.41104e-08	No
AP001372.2	PTPN13	2.64833e-05	0.813029	1.20827e-06	No
AP001372.2	TSPAN6	0.000141164	0.805189	1.79235e-06	No
AP001372.2	GLOD4	2.50172e-06	0.762803	1.1569e-05	No
AP001372.2	LAMTOR3	0.00309793	0.799483	2.36229e-06	No
AP001372.2	TSPAN8	0.00250524	0.709488	7.49758e-05	No
AP001372.2	SLC6A1	0.00113385	0.76679	9.87021e-06	No
AP001372.2	EHHADH	0.00747393	0.908467	1.03792e-09	No
AP001372.2	ALDH1A1	0.0065383	0.779595	5.80055e-06	No
AP001372.2	CCDC91	0.00718936	0.824221	6.66087e-07	No
AP001372.2	LMOD2	4.62545e-07	0.715387	6.2232e-05	No
AP001372.2	TRMT11	0.00303269	0.712886	6.7382e-05	No
AP001372.2	PNRC2	0.00239665	0.787999	4.01432e-06	No
AP001372.2	MTERF2	1.80111e-05	0.72967	3.88754e-05	No
AP001372.2	SENP7	0.007238	0.9064	1.29994e-09	No
AP001372.2	YAE1D1	0.00137406	0.786735	4.24723e-06	No
AP001372.2	TECRL	3.74178e-06	0.777986	6.21297e-06	No
AP001372.2	HLTF	0.000586591	0.817482	9.57954e-07	No
AP001372.2	CYYR1	0.00181074	0.750332	1.86545e-05	No
AP001372.2	UTRN	0.00789643	0.870014	3.46345e-08	No
AP001372.2	COL21A1	0.00503917	0.843114	2.20434e-07	No
AP001372.2	MAP4K3	5.27555e-05	0.805362	1.77712e-06	No
AP001372.2	TRMT1L	0.000722962	0.888431	7.5747e-09	No
AP001372.2	OLFML3	0.00743881	0.847731	1.64578e-07	No
AP001372.2	SLC18B1	0.00194646	0.772658	7.76881e-06	No
AP001372.2	EYA1	0.000201881	0.797006	2.65603e-06	No
AP001372.2	CD58	0.00533379	0.746058	2.18366e-05	No
AP001372.2	RCBTB2	0.0010686	0.851979	1.24711e-07	No
AP001372.2	FYN	0.00815341	0.709279	7.54658e-05	No
AP001372.2	LEPROTL1	0.00503917	0.923163	1.76514e-10	No
AP001372.2	LSMEM2	0.00861227	0.850406	1.38337e-07	No
AP001372.2	POLR3B	0.000454919	0.896673	3.51294e-09	No
AP001372.2	GSTA4	0.000525596	0.855061	1.01421e-07	No
AP001372.2	ZNF521	0.00460211	0.812905	1.21604e-06	No
AP001372.2	FAM114A2	0.00471236	0.83449	3.71433e-07	No
AP001372.2	ZNF423	0.00214266	0.844145	2.06685e-07	No
AP001372.2	ADK	0.000270263	0.736471	3.07547e-05	No
AP001372.2	ABCA8	2.91236e-05	0.870482	3.34192e-08	No
AP001372.2	TBCK	0.00969514	0.856806	9.00305e-08	No
AP001372.2	EIF4E3	0.00971187	0.919609	2.79275e-10	No
AP001372.2	PLA2G4A	0.00626175	0.774619	7.16037e-06	No
AP001372.2	RHOBTB1	7.94593e-05	0.878481	1.77509e-08	No
AP001372.2	PPP1R21	0.00796738	0.858512	8.00152e-08	No
AP001372.2	CREBL2	0.00701292	0.880101	1.55315e-08	No
AP001372.2	ANKMY2	0.00115508	0.895001	4.12622e-09	No
AP001372.2	VPS45	0.000205783	0.866979	4.35203e-08	No
AP001372.2	PSIP1	0.000454919	0.83873	2.88483e-07	No
AP001372.2	PCDHB10	0.00194646	0.709063	7.59751e-05	No
AP001372.2	AKAP9	0.00300008	0.789106	3.81967e-06	No
AP001372.2	DNAJC15	0.00662625	0.716184	6.06622e-05	No
AP001372.2	POT1	0.00278928	0.804797	1.82717e-06	No
AP001372.2	POLI	0.00416526	0.839406	2.7689e-07	No
AP001372.2	TJP1	0.00312363	0.709672	7.45464e-05	No
AP001372.2	BAZ2B	0.00308829	0.862339	6.10617e-08	No
AP001372.2	SERPING1	0.00187951	0.745498	2.22867e-05	No
AP001372.2	KIF21A	5.23275e-05	0.719779	5.40106e-05	No
AP001372.2	RSU1	8.23866e-06	0.714037	6.49674e-05	No
OTUD6B-AS1	ZNF654	1.31942e-06	0.735831	3.14492e-05	No
OTUD6B-AS1	EID2B	1.49632e-05	0.800304	2.27154e-06	No
OTUD6B-AS1	CISD1	8.13208e-07	0.863368	5.67052e-08	No
OTUD6B-AS1	G2E3	0.00775256	0.741542	2.57055e-05	No
OTUD6B-AS1	PREX2	0.00028885	0.829303	5.0127e-07	No
OTUD6B-AS1	NME5	3.84524e-06	0.78932	3.78304e-06	No
OTUD6B-AS1	TSPAN7	0.00125763	0.741319	2.59114e-05	No
OTUD6B-AS1	MME	5.32288e-06	0.795131	2.8993e-06	No
OTUD6B-AS1	GPALPP1	0.00169601	0.869915	3.48961e-08	No
OTUD6B-AS1	ELP4	0.00793054	0.862057	6.23085e-08	No
OTUD6B-AS1	SMIM30	0.000816893	0.835023	3.59957e-07	No
OTUD6B-AS1	ZEB1	0.00010995	0.850664	1.36011e-07	No
OTUD6B-AS1	TCFL5	2.88324e-05	0.87684	2.02822e-08	No
OTUD6B-AS1	SSPN	6.4466e-05	0.854494	1.05391e-07	No
OTUD6B-AS1	ZNF91	0.000277945	0.802442	2.04941e-06	No
OTUD6B-AS1	MRPL19	9.44695e-06	0.814828	1.10093e-06	No
OTUD6B-AS1	FGL2	0.00021175	0.792678	3.24724e-06	No
OTUD6B-AS1	ZBTB26	0.00014747	0.752431	1.72461e-05	No
OTUD6B-AS1	OXR1	0.00102687	0.861879	6.31064e-08	No
OTUD6B-AS1	BET1	0.00823033	0.852223	1.22703e-07	No
OTUD6B-AS1	JAM2	0.000265718	0.823854	6.79665e-07	No
OTUD6B-AS1	LUM	0.000603052	0.864309	5.29661e-08	No
OTUD6B-AS1	CAVIN2	0.000277945	0.849603	1.45791e-07	No
OTUD6B-AS1	SETD9	0.00274043	0.845972	1.84164e-07	No
OTUD6B-AS1	LYPLAL1	2.2042e-05	0.860444	6.98756e-08	No
OTUD6B-AS1	ZCRB1	0.00220051	0.853223	1.14794e-07	No
OTUD6B-AS1	ZNF208	2.73027e-06	0.707491	7.97773e-05	No
OTUD6B-AS1	FAM200B	0.0042698	0.838392	2.94421e-07	No
OTUD6B-AS1	LSM5	0.00127795	0.861339	6.55811e-08	No
OTUD6B-AS1	TTC33	0.000699531	0.866233	4.59944e-08	No
OTUD6B-AS1	NEGR1	0.00710251	0.731957	3.59566e-05	No
OTUD6B-AS1	NEMF	7.18894e-08	0.820111	8.32815e-07	No
OTUD6B-AS1	IGSF5	0.00735473	0.850994	1.33092e-07	No
OTUD6B-AS1	LANCL1	2.45999e-07	0.853121	1.15574e-07	No
OTUD6B-AS1	PTPN20	0.00229016	0.858912	7.78122e-08	No
OTUD6B-AS1	SCP2	0.00763061	0.892091	5.42624e-09	No
OTUD6B-AS1	PCSK5	4.41481e-07	0.786409	4.30908e-06	No
OTUD6B-AS1	DMAC1	0.00143019	0.773954	7.3619e-06	No
OTUD6B-AS1	PLEKHA1	0.0017239	0.798262	2.50325e-06	No
OTUD6B-AS1	CDKN2AIP	0.000104868	0.787184	4.1632e-06	No
OTUD6B-AS1	ARL6	0.00417594	0.78233	5.15477e-06	No
OTUD6B-AS1	SDHAF3	0.00025324	0.850151	1.40663e-07	No
OTUD6B-AS1	MRPL1	0.000302379	0.800966	2.20055e-06	No
OTUD6B-AS1	SMC3	7.0972e-06	0.702862	9.19448e-05	No
OTUD6B-AS1	ZFP90	0.00630987	0.811479	1.30814e-06	No
OTUD6B-AS1	PEX3	0.000921229	0.843829	2.1081e-07	No
OTUD6B-AS1	ZBTB6	1.64056e-06	0.792793	3.23008e-06	No
OTUD6B-AS1	GLT8D2	7.34073e-05	0.818803	8.93122e-07	No
OTUD6B-AS1	COMMD2	2.18646e-05	0.779197	5.90013e-06	No
OTUD6B-AS1	SKA2	0.00108846	0.84027	2.62701e-07	No
OTUD6B-AS1	DCK	0.000109082	0.812168	1.26287e-06	No
OTUD6B-AS1	ATP2C1	7.16201e-05	0.828945	5.11564e-07	No
OTUD6B-AS1	C3orf38	0.0053709	0.804323	1.87015e-06	No
OTUD6B-AS1	PPIL3	0.00193482	0.759566	1.31317e-05	No
OTUD6B-AS1	AQP1	0.000171836	0.779478	5.82973e-06	No
OTUD6B-AS1	BTN3A2	4.77555e-05	0.740481	2.66973e-05	No
OTUD6B-AS1	INTU	8.78973e-06	0.794112	3.03955e-06	No
OTUD6B-AS1	PLSCR4	0.00198722	0.77677	6.54154e-06	No
OTUD6B-AS1	ZBTB10	0.00188317	0.821651	7.66462e-07	No
OTUD6B-AS1	MRPS33	0.00253484	0.821857	7.57912e-07	No
OTUD6B-AS1	MDFIC	0.00113878	0.822734	7.22613e-07	No
OTUD6B-AS1	ATP5IF1	1.9795e-06	0.834514	3.70911e-07	No
OTUD6B-AS1	IQGAP2	2.32188e-06	0.73557	3.17364e-05	No
OTUD6B-AS1	ENTPD1	5.73306e-12	0.716278	6.04813e-05	No
OTUD6B-AS1	MSRB2	0.000101306	0.885523	9.79397e-09	No
OTUD6B-AS1	NCALD	0.000961207	0.764312	1.0898e-05	No
OTUD6B-AS1	PRKACB	1.04771e-05	0.814221	1.1362e-06	No
OTUD6B-AS1	PLXDC2	0.00345896	0.736036	3.12254e-05	No
OTUD6B-AS1	ANKRD29	0.000716068	0.720174	5.33193e-05	No
OTUD6B-AS1	TCF4	7.67762e-06	0.758337	1.37719e-05	No
OTUD6B-AS1	COQ5	0.00507753	0.838725	2.8856e-07	No
OTUD6B-AS1	FGF1	0.000161627	0.859255	7.59691e-08	No
OTUD6B-AS1	MRPS30	1.41396e-07	0.796899	2.6694e-06	No
OTUD6B-AS1	PHF3	0.00271777	0.846726	1.75532e-07	No
OTUD6B-AS1	P2RY14	0.000847112	0.78047	5.58664e-06	No
OTUD6B-AS1	THYN1	0.00866412	0.818171	9.2364e-07	No
OTUD6B-AS1	SMARCA2	0.0012491	0.830734	4.61939e-07	No
OTUD6B-AS1	TM7SF3	0.000409578	0.841077	2.50032e-07	No
OTUD6B-AS1	EMC2	8.8553e-05	0.792086	3.33642e-06	No
OTUD6B-AS1	CAMLG	0.00203957	0.70431	8.79746e-05	No
OTUD6B-AS1	GNAI1	0.00877978	0.81952	8.59623e-07	No
OTUD6B-AS1	PSD3	0.000772143	0.708129	7.82155e-05	No
OTUD6B-AS1	ARL1	0.0017347	0.774357	7.23916e-06	No
OTUD6B-AS1	TMEM230	0.000106895	0.848961	1.52004e-07	No
OTUD6B-AS1	NAPEPLD	0.00775256	0.745464	2.23144e-05	No
OTUD6B-AS1	FZD6	0.000784044	0.725502	4.47275e-05	No
OTUD6B-AS1	PPWD1	0.000171836	0.776582	6.59377e-06	No
OTUD6B-AS1	SUPT7L	0.0017347	0.839694	2.72099e-07	No
OTUD6B-AS1	PTPN13	2.32922e-05	0.746725	2.13102e-05	No
OTUD6B-AS1	CYBRD1	0.000540297	0.700958	9.73986e-05	No
OTUD6B-AS1	CRYZL1	0.00265473	0.834292	3.75775e-07	No
OTUD6B-AS1	RDH11	0.002119	0.734937	3.24436e-05	No
OTUD6B-AS1	LAMTOR3	0.00285074	0.814111	1.14264e-06	No
OTUD6B-AS1	ZNF84	0.000582665	0.763736	1.115e-05	No
OTUD6B-AS1	COA3	0.00888369	0.875597	2.24088e-08	No
OTUD6B-AS1	TMOD3	0.00106999	0.710591	7.24337e-05	No
OTUD6B-AS1	RAD21	0.000650394	0.744972	2.27171e-05	No
OTUD6B-AS1	MOAP1	0.00866412	0.793682	3.10053e-06	No
OTUD6B-AS1	ZMYM4	1.93747e-05	0.787913	4.02978e-06	No
OTUD6B-AS1	ACADSB	0.000307561	0.736434	3.07944e-05	No
OTUD6B-AS1	DHFR2	0.000502974	0.741491	2.57527e-05	No
OTUD6B-AS1	PNRC2	0.000235912	0.736664	3.05472e-05	No
OTUD6B-AS1	SENP7	0.000261086	0.850416	1.38247e-07	No
OTUD6B-AS1	CPSF2	0.000152552	0.834217	3.77421e-07	No
OTUD6B-AS1	CENPQ	0.000584832	0.825177	6.31828e-07	No
OTUD6B-AS1	GLRB	1.63505e-06	0.787195	4.16112e-06	No
OTUD6B-AS1	ZC2HC1A	3.35879e-07	0.781667	5.30511e-06	No
OTUD6B-AS1	RUNDC3B	1.64512e-05	0.742517	2.48227e-05	No
OTUD6B-AS1	YAF2	0.00910932	0.808065	1.55413e-06	No
OTUD6B-AS1	GLCE	5.31625e-06	0.813575	1.17477e-06	No
OTUD6B-AS1	HLTF	2.77714e-05	0.717208	5.86981e-05	No
OTUD6B-AS1	FAM198B	0.000338225	0.711128	7.12236e-05	No
OTUD6B-AS1	GMCL1	0.00553868	0.776411	6.64147e-06	No
OTUD6B-AS1	METTL18	0.00690706	0.738174	2.897e-05	No
OTUD6B-AS1	PREPL	5.18764e-06	0.752939	1.69201e-05	No
OTUD6B-AS1	DNAJC13	0.00318262	0.762772	1.1583e-05	No
OTUD6B-AS1	CMTR2	0.000145367	0.761938	1.19695e-05	No
OTUD6B-AS1	KCTD18	0.00877978	0.859329	7.55752e-08	No
OTUD6B-AS1	SCFD1	0.00274207	0.752375	1.7283e-05	No
OTUD6B-AS1	ORC3	0.00600011	0.807098	1.63093e-06	No
OTUD6B-AS1	MAP4K3	1.93747e-05	0.746272	2.16662e-05	No
OTUD6B-AS1	NPHP3	7.677e-05	0.704432	8.76489e-05	No
OTUD6B-AS1	IAH1	0.000650394	0.834753	3.6572e-07	No
OTUD6B-AS1	PHAX	0.00710251	0.793281	3.15846e-06	No
OTUD6B-AS1	FUBP3	3.07215e-06	0.710404	7.28583e-05	No
OTUD6B-AS1	PCMTD2	0.000832729	0.808037	1.55634e-06	No
OTUD6B-AS1	TRMT1L	0.00271064	0.794672	2.9617e-06	No
OTUD6B-AS1	ZBED8	3.74638e-05	0.78316	4.9716e-06	No
OTUD6B-AS1	MLLT3	1.5943e-05	0.725586	4.46028e-05	No
OTUD6B-AS1	KBTBD7	0.00142689	0.802761	2.01803e-06	No
OTUD6B-AS1	GPRASP2	0.000317945	0.758813	1.3521e-05	No
OTUD6B-AS1	RWDD4	1.40707e-07	0.750043	1.88557e-05	No
OTUD6B-AS1	MPHOSPH8	2.76911e-06	0.7797	5.7745e-06	No
OTUD6B-AS1	GAB1	0.00311908	0.764337	1.08871e-05	No
OTUD6B-AS1	NMT2	0.000784044	0.722906	4.87503e-05	No
OTUD6B-AS1	B3GNT2	1.09282e-05	0.721296	5.14001e-05	No
OTUD6B-AS1	SUCLA2	0.000676982	0.758615	1.36249e-05	No
OTUD6B-AS1	ORC4	0.00383684	0.808348	1.53228e-06	No
OTUD6B-AS1	METTL5	2.11596e-06	0.814193	1.13781e-06	No
OTUD6B-AS1	CMC1	0.00450491	0.790427	3.59827e-06	No
OTUD6B-AS1	CLK4	0.00775256	0.776926	6.49849e-06	No
OTUD6B-AS1	FASTKD3	0.00745415	0.712371	6.84893e-05	No
OTUD6B-AS1	CLCN3	4.48524e-05	0.741268	2.59592e-05	No
OTUD6B-AS1	BEX4	0.00793054	0.711288	7.08649e-05	No
OTUD6B-AS1	STK38L	1.81215e-06	0.757439	1.42566e-05	No
OTUD6B-AS1	TUSC3	0.000107851	0.762845	1.15498e-05	No
OTUD6B-AS1	VPS41	0.000157574	0.760352	1.27359e-05	No
OTUD6B-AS1	ACBD5	0.00982837	0.749858	1.89858e-05	No
OTUD6B-AS1	ZNF521	3.39626e-05	0.717273	5.85767e-05	No
OTUD6B-AS1	FAM114A2	0.00688962	0.75396	1.62805e-05	No
OTUD6B-AS1	MSS51	0.00217191	0.779146	5.91321e-06	No
OTUD6B-AS1	ZNF260	0.00010995	0.78029	5.63009e-06	No
OTUD6B-AS1	ADK	0.00276529	0.721308	5.13789e-05	No
OTUD6B-AS1	ABCA8	0.000107851	0.705982	8.35797e-05	No
OTUD6B-AS1	POLR3GL	0.00491061	0.807216	1.62136e-06	No
OTUD6B-AS1	CRTAP	0.00158562	0.718862	5.5643e-05	No
OTUD6B-AS1	DYNC1LI1	8.19172e-06	0.798436	2.48279e-06	No
OTUD6B-AS1	CDKN1B	0.00499337	0.778152	6.16919e-06	No
OTUD6B-AS1	RNF14	6.52569e-06	0.789122	3.81697e-06	No
OTUD6B-AS1	WDR47	0.000274462	0.757552	1.41952e-05	No
OTUD6B-AS1	FBXL4	0.00120877	0.708229	7.79724e-05	No
OTUD6B-AS1	ZBTB41	0.00232514	0.7462	2.17235e-05	No
OTUD6B-AS1	SLC35B3	0.000533878	0.755491	1.53606e-05	No
OTUD6B-AS1	GALNT11	0.0043777	0.744169	2.33879e-05	No
OTUD6B-AS1	DNAJC15	0.00866412	0.725871	4.41806e-05	No
OTUD6B-AS1	LRRC40	4.38089e-05	0.714751	6.35071e-05	No
OTUD6B-AS1	NDFIP1	0.00735538	0.728837	3.9988e-05	No
OTUD6B-AS1	ANAPC16	0.00195773	0.764773	1.06999e-05	No
OTUD6B-AS1	NTN4	0.00100887	0.751458	1.78872e-05	No
LINC02502	NME5	0.00173302	0.849106	1.50582e-07	No
LINC02502	ECM2	0.000772143	0.867379	4.2244e-08	No
LINC02502	KCNA5	8.77184e-05	0.852153	1.23274e-07	No
LINC02502	GPALPP1	5.07863e-06	0.872976	2.75608e-08	No
LINC02502	ELP4	0.00563166	0.878643	1.75165e-08	No
LINC02502	SCOC	5.95605e-06	0.797611	2.5814e-06	No
LINC02502	HACD4	0.000536118	0.753285	1.67007e-05	No
LINC02502	SCN7A	5.05933e-07	0.895112	4.08286e-09	No
LINC02502	JAM2	0.000840752	0.924962	1.38765e-10	No
LINC02502	CCNG2	0.00542127	0.872104	2.94951e-08	No
LINC02502	IMPACT	1.35658e-05	0.884031	1.11441e-08	No
LINC02502	ASPA	0.00180097	0.717251	5.86182e-05	No
LINC02502	PFDN4	0.00446056	0.77742	6.36396e-06	No
LINC02502	RPA3	0.00824702	0.855109	1.01092e-07	No
LINC02502	CACNA2D1	0.00140265	0.806256	1.70048e-06	No
LINC02502	ASPN	0.00252292	0.886838	8.72678e-09	No
LINC02502	MS4A4A	0.000541245	0.741286	2.59423e-05	No
LINC02502	TMEM135	0.00261121	0.80899	1.48379e-06	No
LINC02502	MBIP	0.00305326	0.811753	1.28997e-06	No
LINC02502	CPED1	0.0087724	0.76735	9.65005e-06	No
LINC02502	NIPSNAP3A	0.00433384	0.717004	5.9085e-05	No
LINC02502	GLT8D2	0.00653617	0.840382	2.60912e-07	No
LINC02502	PEX12	0.000901693	0.764904	1.06441e-05	No
LINC02502	BTN3A2	0.000655153	0.784238	4.74259e-06	No
LINC02502	INTU	0.00261121	0.750485	1.85488e-05	No
LINC02502	SEPSECS	0.00346406	0.824268	6.64372e-07	No
LINC02502	MSRB2	0.00824702	0.814892	1.09725e-06	No
LINC02502	STON1	0.00532502	0.708426	7.74971e-05	No
LINC02502	EID1	0.000593631	0.784742	4.63871e-06	No
LINC02502	WASHC3	0.000526334	0.780983	5.46451e-06	No
LINC02502	TM7SF3	0.00824702	0.71289	6.73748e-05	No
LINC02502	ITIH5	0.00701651	0.867467	4.19693e-08	No
LINC02502	APPL1	0.000125263	0.716419	6.0208e-05	No
LINC02502	SUPT7L	0.000327972	0.800324	2.26939e-06	No
LINC02502	TET1	0.00244034	0.79229	3.3055e-06	No
LINC02502	TSPAN6	0.00254245	0.779265	5.88305e-06	No
LINC02502	BCLAF3	0.0018543	0.769293	8.91958e-06	No
LINC02502	SPATA7	0.00244034	0.796355	2.73838e-06	No
LINC02502	ZNF84	0.000125263	0.741545	2.57028e-05	No
LINC02502	TCEAL8	0.00420044	0.802125	2.08105e-06	No
LINC02502	CCDC3	0.00413365	0.746386	2.15761e-05	No
LINC02502	COA3	0.000155723	0.798294	2.49955e-06	No
LINC02502	BTN3A3	0.0059169	0.746933	2.11492e-05	No
LINC02502	FPGT	0.00109497	0.735767	3.15191e-05	No
LINC02502	PALMD	0.00496958	0.817051	9.80002e-07	No
LINC02502	TXNDC16	1.53722e-06	0.798824	2.43748e-06	No
LINC02502	ACADSB	0.00140265	0.763754	1.11421e-05	No
LINC02502	ICK	0.000589945	0.711864	6.95929e-05	No
LINC02502	UTRN	0.00797076	0.794789	2.94574e-06	No
LINC02502	ORC3	0.00122745	0.833299	3.98247e-07	No
LINC02502	IAH1	0.00959472	0.806413	1.68726e-06	No
LINC02502	MLLT3	0.00274252	0.778677	6.03272e-06	No
LINC02502	ORC4	0.0084452	0.752468	1.72222e-05	No
LINC02502	C2CD5	1.26235e-05	0.716459	6.01309e-05	No
LINC02502	TPD52	0.000628579	0.7096	7.4714e-05	No
LINC02502	LEPROTL1	0.000164483	0.771914	8.01126e-06	No
LINC02502	TUSC3	0.00958501	0.733449	3.41589e-05	No
LINC02502	GSTA4	3.45683e-05	0.752292	1.73366e-05	No
LINC02502	CYB5D2	0.000746042	0.812389	1.24863e-06	No
LINC02502	SETBP1	0.0087724	0.718416	5.64529e-05	No
LINC02502	ZNF423	0.000628579	0.759743	1.30418e-05	No
LINC02502	CREBL2	0.00734669	0.775474	6.90833e-06	No
LINC02502	VPS45	0.000327972	0.774306	7.25438e-06	No
LINC02502	EPM2AIP1	0.00244034	0.755629	1.52802e-05	No
USP46-AS1	SLC14A1	0.00245643	0.714561	6.38939e-05	No
USP46-AS1	RHNO1	0.0053509	0.728764	4.00866e-05	No
USP46-AS1	HPGDS	0.00749697	0.741259	2.59675e-05	No
USP46-AS1	NEGR1	0.000476248	0.755813	1.51731e-05	No
USP46-AS1	BMP5	0.00108563	0.719186	5.50621e-05	No
USP46-AS1	FUBP3	0.00757544	0.703934	8.89904e-05	No
NNT-AS1	EID2B	6.29194e-05	0.763278	1.13538e-05	No
NNT-AS1	CISD1	9.24433e-05	0.814939	1.09458e-06	No
NNT-AS1	MRPL30	0.00169263	0.857226	8.74652e-08	No
NNT-AS1	MPHOSPH9	5.97637e-05	0.762392	1.17579e-05	No
NNT-AS1	ECM2	0.000150511	0.746974	2.11169e-05	No
NNT-AS1	ELP4	1.9747e-06	0.870573	3.31883e-08	No
NNT-AS1	CRBN	0.00228364	0.884038	1.1137e-08	No
NNT-AS1	ZEB1	3.02926e-06	0.811516	1.30567e-06	No
NNT-AS1	LRRC17	0.00822332	0.741884	2.53928e-05	No
NNT-AS1	TCFL5	0.00361715	0.756431	1.48189e-05	No
NNT-AS1	SSPN	1.73161e-05	0.811539	1.30414e-06	No
NNT-AS1	GGPS1	2.52127e-06	0.789824	3.69793e-06	No
NNT-AS1	MRPL19	1.67938e-07	0.834412	3.73122e-07	No
NNT-AS1	FGL2	2.78345e-05	0.72273	4.90326e-05	No
NNT-AS1	MINDY2	0.0019946	0.923773	1.6279e-10	No
NNT-AS1	JAM2	2.76773e-06	0.824864	6.42849e-07	No
NNT-AS1	COA5	0.00160549	0.891642	5.65655e-09	No
NNT-AS1	HSPB11	5.8618e-07	0.792589	3.26052e-06	No
NNT-AS1	LUM	0.00547603	0.796093	2.77211e-06	No
NNT-AS1	SETD9	6.76306e-06	0.815672	1.05356e-06	No
NNT-AS1	LYPLAL1	0.000511235	0.797683	2.57266e-06	No
NNT-AS1	ZNF706	0.00592905	0.772568	7.7977e-06	No
NNT-AS1	THAP6	0.000101676	0.795444	2.85734e-06	No
NNT-AS1	POLR2K	0.000113488	0.829368	4.99415e-07	No
NNT-AS1	FAM200B	3.50903e-05	0.812277	1.25588e-06	No
NNT-AS1	LSM5	0.000268476	0.896663	3.51646e-09	No
NNT-AS1	ZNF14	2.04426e-07	0.815015	1.0903e-06	No
NNT-AS1	TTC33	0.000166985	0.873061	2.73777e-08	No
NNT-AS1	NEGR1	0.00453363	0.774441	7.21378e-06	No
NNT-AS1	SNX16	0.000934747	0.812215	1.25981e-06	No
NNT-AS1	LEPR	0.00584155	0.738143	2.90016e-05	No
NNT-AS1	NEMF	0.000304879	0.807413	1.60557e-06	No
NNT-AS1	IGSF5	0.00124049	0.760808	1.25114e-05	No
NNT-AS1	LANCL1	5.60753e-05	0.907675	1.13213e-09	No
NNT-AS1	TMEM170A	0.0025445	0.702825	9.20482e-05	No
NNT-AS1	BBS10	0.000491704	0.829785	4.87716e-07	No
NNT-AS1	ATP5ME	0.0037791	0.76657	9.9579e-06	No
NNT-AS1	TMEM135	6.03703e-06	0.81539	1.06914e-06	No
NNT-AS1	SDHAF3	0.00351736	0.832136	4.26101e-07	No
NNT-AS1	CHCHD5	5.89151e-06	0.701313	9.63612e-05	No
NNT-AS1	MBIP	0.000585822	0.776503	6.61561e-06	No
NNT-AS1	SMC3	1.50818e-08	0.756728	1.46516e-05	No
NNT-AS1	UFL1	6.66462e-07	0.797034	2.65245e-06	No
NNT-AS1	ZBTB6	0.000109188	0.772637	7.7756e-06	No
NNT-AS1	SNAPC3	3.52451e-07	0.851566	1.28162e-07	No
NNT-AS1	GLT8D2	9.54514e-05	0.742033	2.52577e-05	No
NNT-AS1	RCHY1	0.000668085	0.880758	1.47056e-08	No
NNT-AS1	RNF170	0.00592905	0.859095	7.68273e-08	No
NNT-AS1	PPIL3	0.000190125	0.764198	1.09475e-05	No
NNT-AS1	BTN3A2	0.00225202	0.745601	2.22035e-05	No
NNT-AS1	INTU	0.000209901	0.827945	5.41317e-07	No
NNT-AS1	ATP5MG	0.00622094	0.910412	8.35621e-10	No
NNT-AS1	FIGNL1	0.00431888	0.749668	1.91202e-05	No
NNT-AS1	ZBTB10	0.00907633	0.9199	2.69221e-10	No
NNT-AS1	MEOX2	2.78522e-09	0.768608	9.17129e-06	No
NNT-AS1	PIGK	0.00690881	0.896233	3.66592e-09	No
NNT-AS1	HSD17B11	0.000620044	0.711511	7.03709e-05	No
NNT-AS1	ENTPD1	0.00908964	0.744809	2.28518e-05	No
NNT-AS1	SEPSECS	2.34822e-07	0.781904	5.25088e-06	No
NNT-AS1	NCALD	0.00584155	0.741279	2.59485e-05	No
NNT-AS1	ASF1A	0.000963376	0.822469	7.33146e-07	No
NNT-AS1	TCF4	0.000395351	0.731827	3.61178e-05	No
NNT-AS1	COQ5	0.000490053	0.822794	7.20262e-07	No
NNT-AS1	MRPS30	0.000550031	0.849572	1.46088e-07	No
NNT-AS1	PHF3	0.00584155	0.90492	1.52252e-09	No
NNT-AS1	P2RY14	0.00507555	0.868525	3.87683e-08	No
NNT-AS1	SMARCA2	9.64084e-05	0.908537	1.02993e-09	No
NNT-AS1	RMND1	0.00128671	0.926145	1.18053e-10	No
NNT-AS1	SMIM14	0.00230683	0.730376	3.79525e-05	No
NNT-AS1	TMEM230	0.00319416	0.836932	3.21395e-07	No
NNT-AS1	FZD6	0.00497558	0.834713	3.66582e-07	No
NNT-AS1	NHLRC3	0.00142169	0.787078	4.18287e-06	No
NNT-AS1	TET1	2.00622e-06	0.718647	5.60333e-05	No
NNT-AS1	C4orf3	2.71859e-06	0.726988	4.25582e-05	No
NNT-AS1	BCLAF3	0.00258995	0.765241	1.05019e-05	No
NNT-AS1	BBIP1	0.000229627	0.776153	6.71387e-06	No
NNT-AS1	ZNF84	0.000402742	0.747361	2.08194e-05	No
NNT-AS1	SMCHD1	1.00027e-06	0.794429	2.99528e-06	No
NNT-AS1	ZNF585A	1.2511e-06	0.815315	1.07335e-06	No
NNT-AS1	ZMYM4	1.82032e-07	0.825371	6.25069e-07	No
NNT-AS1	TRAPPC6B	2.41292e-06	0.7096	7.47148e-05	No
NNT-AS1	CCDC91	1.35549e-05	0.858286	8.12816e-08	No
NNT-AS1	UNC50	0.00929621	0.764214	1.09405e-05	No
NNT-AS1	ACADSB	0.00157524	0.73578	3.15055e-05	No
NNT-AS1	AUH	0.000229627	0.857422	8.62938e-08	No
NNT-AS1	DHFR2	7.76116e-08	0.796549	2.71354e-06	No
NNT-AS1	ITFG1	8.5042e-06	0.836132	3.37084e-07	No
NNT-AS1	CD47	0.00311824	0.768318	9.2797e-06	No
NNT-AS1	CPSF2	0.000762734	0.849301	1.48688e-07	No
NNT-AS1	EIF4A2	0.00634319	0.850046	1.41633e-07	No
NNT-AS1	GLCE	1.55881e-07	0.782941	5.01948e-06	No
NNT-AS1	SC5D	0.000238269	0.823731	6.84275e-07	No
NNT-AS1	FAM198B	2.67641e-05	0.743677	2.38079e-05	No
NNT-AS1	GMCL1	0.00887095	0.81207	1.26921e-06	No
NNT-AS1	MCEE	0.00537564	0.799217	2.39245e-06	No
NNT-AS1	AP3M2	0.0019946	0.726664	4.30231e-05	No
NNT-AS1	DNAJC13	0.00452516	0.869393	3.63071e-08	No
NNT-AS1	CMTR2	4.25669e-05	0.856274	9.33762e-08	No
NNT-AS1	KCTD18	0.00109371	0.82061	8.10767e-07	No
NNT-AS1	SCFD1	0.0019946	0.704027	8.87395e-05	No
NNT-AS1	IP6K2	0.000902287	0.719127	5.51669e-05	No
NNT-AS1	KBTBD6	0.00977116	0.724907	4.56235e-05	No
NNT-AS1	MAP4K3	1.82032e-07	0.836993	3.20227e-07	No
NNT-AS1	TRIM22	0.000550031	0.720196	5.32817e-05	No
NNT-AS1	RCBTB1	9.62609e-06	0.925997	1.20487e-10	No
NNT-AS1	ZBED8	0.00012981	0.844806	1.98272e-07	No
NNT-AS1	ZNF776	9.81848e-05	0.724501	4.62429e-05	No
NNT-AS1	KBTBD7	0.000312558	0.839275	2.79112e-07	No
NNT-AS1	CARF	0.000101676	0.769423	8.87238e-06	No
NNT-AS1	RWDD4	1.52163e-10	0.738761	2.83768e-05	No
NNT-AS1	MPHOSPH8	0.0012104	0.87846	1.77811e-08	No
NNT-AS1	GAB1	0.00057274	0.879265	1.66441e-08	No
NNT-AS1	UFSP2	0.000963376	0.868242	3.96024e-08	No
NNT-AS1	ORC4	0.000668085	0.901321	2.21264e-09	No
NNT-AS1	TERF1	8.67855e-05	0.787603	4.08601e-06	No
NNT-AS1	SMYD2	9.97883e-06	0.789099	3.82081e-06	No
NNT-AS1	METTL5	0.00105561	0.728072	4.1034e-05	No
NNT-AS1	TRIM52	0.00171013	0.74136	2.58735e-05	No
NNT-AS1	FBXO6	0.00162302	0.704519	8.74163e-05	No
NNT-AS1	TUSC3	0.000242721	0.765057	1.05796e-05	No
NNT-AS1	ZFYVE21	0.00155886	0.736064	3.11947e-05	No
NNT-AS1	PLCL1	1.79581e-05	0.709725	7.44241e-05	No
NNT-AS1	CYB5D2	5.81215e-06	0.700536	9.86443e-05	No
NNT-AS1	ACBD5	0.000643166	0.966256	3.78017e-14	No
NNT-AS1	ZNF260	0.0063684	0.762224	1.18357e-05	No
NNT-AS1	LTA4H	0.000753386	0.820888	7.98727e-07	No
NNT-AS1	CCDC141	0.00897046	0.885635	9.69848e-09	No
NNT-AS1	DYNC1LI1	4.28441e-08	0.854591	1.04701e-07	No
NNT-AS1	MED4	9.10294e-10	0.743499	2.39609e-05	No
NNT-AS1	FBXL4	0.000684013	0.823607	6.88917e-07	No
NNT-AS1	METTL21A	9.81848e-05	0.79284	3.2231e-06	No
NNT-AS1	RMND5A	0.00790856	0.810524	1.37323e-06	No
NNT-AS1	TTC28	0.00113697	0.781915	5.24846e-06	No
NNT-AS1	ARL15	0.00218724	0.758707	1.35761e-05	No
NNT-AS1	FAM173B	0.00303545	0.800404	2.26072e-06	No
NNT-AS1	CEP120	0.00313994	0.755659	1.52629e-05	No
NNT-AS1	FNTA	0.00418369	0.711125	7.12294e-05	No
NNT-AS1	TOGARAM1	0.00573108	0.819435	8.63543e-07	No
NNT-AS1	CPOX	0.00013129	0.848547	1.56143e-07	No
NNT-AS1	BAZ2B	0.000290257	0.77182	8.04254e-06	No
NNT-AS1	GJA1	2.58973e-09	0.76855	9.19287e-06	No
NNT-AS1	ANAPC16	2.79001e-06	0.833862	3.85371e-07	No
NNT-AS1	DMXL1	0.000621228	0.815554	1.06003e-06	No
NNT-AS1	PTPN3	0.000142786	0.74353	2.39339e-05	No
NNT-AS1	IVNS1ABP	0.0019969	0.72816	4.09124e-05	No
NNT-AS1	ATAD2	0.001171	0.764618	1.07662e-05	No
NNT-AS1	PON2	0.000880766	0.709961	7.38771e-05	No
AC008966.1	EID2B	0.000846078	0.835358	3.52905e-07	No
AC008966.1	CISD1	4.76825e-05	0.744154	2.34002e-05	No
AC008966.1	TRUB1	0.000472448	0.825956	6.05081e-07	No
AC008966.1	GPR34	0.00354001	0.777228	6.41603e-06	No
AC008966.1	TSPAN7	2.11158e-10	0.790955	3.51303e-06	No
AC008966.1	MRPL30	4.66432e-07	0.729143	3.95756e-05	No
AC008966.1	ZNF780B	0.000272972	0.733939	3.35852e-05	No
AC008966.1	GPALPP1	0.00664792	0.826426	5.89449e-07	No
AC008966.1	SSPN	6.27126e-07	0.735954	3.13149e-05	No
AC008966.1	GGPS1	0.000675522	0.77417	7.29574e-06	No
AC008966.1	MRPL19	8.12115e-05	0.724148	4.67877e-05	No
AC008966.1	FGL2	5.34847e-05	0.795756	2.81606e-06	No
AC008966.1	MINDY2	0.000381336	0.793642	3.10635e-06	No
AC008966.1	JAM2	6.57598e-09	0.92042	2.51984e-10	No
AC008966.1	COA5	0.00125665	0.833252	3.99335e-07	No
AC008966.1	HSPB11	0.000592068	0.735585	3.172e-05	No
AC008966.1	CNTN4	0.00113534	0.828478	5.25271e-07	No
AC008966.1	RERGL	1.97751e-05	0.772123	7.94261e-06	No
AC008966.1	ZNF277	0.000725705	0.774048	7.33293e-06	No
AC008966.1	FAM200B	0.000582665	0.885459	9.84809e-09	No
AC008966.1	IRAK1BP1	0.000442131	0.802124	2.08122e-06	No
AC008966.1	SNX16	2.04419e-06	0.806417	1.68699e-06	No
AC008966.1	NSMCE1	5.52348e-05	0.708065	7.83701e-05	No
AC008966.1	IGSF5	4.83206e-05	0.836746	3.2498e-07	No
AC008966.1	LANCL1	2.7312e-06	0.805069	1.80297e-06	No
AC008966.1	OMA1	0.00450965	0.837599	3.08806e-07	No
AC008966.1	PTPN20	0.0079886	0.710724	7.21317e-05	No
AC008966.1	C2orf40	1.87764e-05	0.713758	6.55458e-05	No
AC008966.1	SDHD	0.00685528	0.706246	8.29017e-05	No
AC008966.1	TMEM135	7.72317e-05	0.797357	2.61256e-06	No
AC008966.1	SDHAF3	0.000953389	0.728166	4.09044e-05	No
AC008966.1	SYNPO2L	0.000935396	0.761735	1.20652e-05	No
AC008966.1	GLT8D2	9.86287e-05	0.802935	2.00097e-06	No
AC008966.1	GIMAP4	0.00276233	0.84221	2.33168e-07	No
AC008966.1	RNF170	0.00411041	0.862829	5.89545e-08	No
AC008966.1	PLEKHH2	7.95897e-05	0.718344	5.65854e-05	No
AC008966.1	PEX12	0.000100293	0.747662	2.05903e-05	No
AC008966.1	ICE2	0.000893442	0.823342	6.99022e-07	No
AC008966.1	AQP1	3.29709e-08	0.768097	9.36302e-06	No
AC008966.1	BTN3A2	3.70674e-06	0.792534	3.26871e-06	No
AC008966.1	PLSCR4	2.07345e-06	0.788032	4.00839e-06	No
AC008966.1	FIGNL1	0.000117908	0.789521	3.74889e-06	No
AC008966.1	ZBTB10	6.90281e-07	0.742265	2.50491e-05	No
AC008966.1	MEOX2	0.00757523	0.774364	7.23702e-06	No
AC008966.1	MRPS33	4.02756e-08	0.878865	1.72006e-08	No
AC008966.1	NCALD	0.00161275	0.813532	1.17735e-06	No
AC008966.1	CRIPT	0.00155242	0.792271	3.30826e-06	No
AC008966.1	PLXDC2	7.80187e-08	0.716802	5.94703e-05	No
AC008966.1	ANKRD29	4.45982e-05	0.763863	1.1094e-05	No
AC008966.1	SLC40A1	0.000224862	0.781939	5.24292e-06	No
AC008966.1	TBCEL	0.000121746	0.776232	6.69156e-06	No
AC008966.1	MSH3	8.75618e-06	0.71199	6.93161e-05	No
AC008966.1	MRPS30	1.01264e-05	0.700239	9.95314e-05	No
AC008966.1	PHF3	1.81311e-07	0.81187	1.28229e-06	No
AC008966.1	P2RY14	0.00757523	0.822479	7.32739e-07	No
AC008966.1	SMARCA2	0.00761894	0.79525	2.88334e-06	No
AC008966.1	RMND1	1.97181e-06	0.721239	5.14959e-05	No
AC008966.1	TMEM107	5.35581e-11	0.703715	8.95886e-05	No
AC008966.1	MAML2	0.00626236	0.72305	4.85188e-05	No
AC008966.1	ADH5	0.00408922	0.779422	5.84362e-06	No
AC008966.1	SMIM14	0.000859543	0.781069	5.44412e-06	No
AC008966.1	BTN3A1	2.22712e-08	0.704125	8.84742e-05	No
AC008966.1	NHLRC3	0.00315186	0.739875	2.72792e-05	No
AC008966.1	ZNF780A	0.000829244	0.725181	4.52085e-05	No
AC008966.1	TET1	0.00241985	0.748914	1.96621e-05	No
AC008966.1	NAAA	9.07277e-06	0.792904	3.21372e-06	No
AC008966.1	COL4A5	0.000669246	0.757464	1.42435e-05	No
AC008966.1	C1QTNF2	0.000163502	0.7628	1.15704e-05	No
AC008966.1	C4orf3	9.86987e-05	0.817448	9.59659e-07	No
AC008966.1	DPT	0.00961304	0.712737	6.77007e-05	No
AC008966.1	CRYZL1	0.0071004	0.818312	9.16779e-07	No
AC008966.1	BBIP1	0.000459527	0.737262	2.99145e-05	No
AC008966.1	MFAP5	0.000291146	0.751889	1.76007e-05	No
AC008966.1	ZNF84	0.000784241	0.701474	9.58944e-05	No
AC008966.1	CCDC3	0.00210632	0.746302	2.16424e-05	No
AC008966.1	BTN3A3	0.0010187	0.771261	8.22966e-06	No
AC008966.1	RAMP2	4.44295e-07	0.791562	3.41727e-06	No
AC008966.1	CSAD	1.8013e-05	0.769279	8.92462e-06	No
AC008966.1	PALMD	0.000302566	0.816932	9.86155e-07	No
AC008966.1	ZMYM4	4.52478e-06	0.753239	1.67297e-05	No
AC008966.1	ADD3	0.000488868	0.783048	4.99609e-06	No
AC008966.1	ACADSB	0.00460978	0.716607	5.98445e-05	No
AC008966.1	CTNND1	0.000735772	0.857165	8.78387e-08	No
AC008966.1	DHFR2	0.00196217	0.838885	2.85776e-07	No
AC008966.1	CPSF2	4.84352e-09	0.711587	7.02021e-05	No
AC008966.1	GLRB	8.08344e-06	0.727211	4.22413e-05	No
AC008966.1	ZC2HC1A	0.000673594	0.744327	2.3255e-05	No
AC008966.1	TMEM42	0.00290074	0.782145	5.19622e-06	No
AC008966.1	MCEE	3.96546e-06	0.758975	1.3436e-05	No
AC008966.1	EAPP	0.00110798	0.775901	6.78572e-06	No
AC008966.1	KCTD18	0.000236578	0.755914	1.51149e-05	No
AC008966.1	RCBTB1	5.7956e-05	0.796683	2.69656e-06	No
AC008966.1	PCMTD2	0.00700469	0.869914	3.48984e-08	No
AC008966.1	MLLT3	4.63837e-06	0.804016	1.89837e-06	No
AC008966.1	GPRASP2	1.54018e-08	0.805409	1.77302e-06	No
AC008966.1	CARF	1.8704e-05	0.762356	1.17745e-05	No
AC008966.1	EYA1	0.00653545	0.845219	1.93171e-07	No
AC008966.1	MPHOSPH8	5.7979e-05	0.716101	6.08251e-05	No
AC008966.1	ORC4	0.0016328	0.765471	1.04062e-05	No
AC008966.1	SLC27A6	0.000386328	0.724297	4.65565e-05	No
AC008966.1	LDB2	0.000355289	0.842757	2.25392e-07	No
AC008966.1	TIMP2	2.63215e-06	0.834638	3.68208e-07	No
AC008966.1	TUSC3	9.37673e-05	0.700361	9.91669e-05	No
AC008966.1	RGL1	0.00093101	0.706199	8.30236e-05	No
AC008966.1	CYB5D2	0.000663802	0.807063	1.63374e-06	No
AC008966.1	ACBD5	0.000108727	0.761331	1.22578e-05	No
AC008966.1	RNF144A	0.00348941	0.775247	6.97445e-06	No
AC008966.1	RASA1	0.000724491	0.704084	8.85853e-05	No
AC008966.1	DRAM2	3.35865e-09	0.734194	3.32897e-05	No
AC008966.1	CCDC141	0.00170336	0.742522	2.48183e-05	No
AC008966.1	RHOBTB1	0.00234887	0.769244	8.93722e-06	No
AC008966.1	POLR3GL	0.00961304	0.763197	1.13904e-05	No
AC008966.1	CREBL2	0.000675522	0.792121	3.33112e-06	No
AC008966.1	DDHD2	0.000444964	0.73173	3.62382e-05	No
AC008966.1	RNF14	9.10299e-08	0.763237	1.13723e-05	No
AC008966.1	WDSUB1	0.000813448	0.770465	8.50274e-06	No
AC008966.1	RNASEL	0.00948857	0.70684	8.13969e-05	No
AC008966.1	ARL15	5.74316e-05	0.857033	8.86356e-08	No
AC008966.1	IRF2	0.000582665	0.737296	2.98785e-05	No
AC008966.1	CEP120	0.00327689	0.728541	4.03899e-05	No
AC008966.1	TAX1BP3	0.0034867	0.704254	8.81271e-05	No
AC008966.1	CPOX	0.00290074	0.704165	8.83655e-05	No
AC008966.1	GALNT11	0.00411041	0.732407	3.54061e-05	No
AC008966.1	TBC1D17	0.00916996	0.835515	3.49634e-07	No
AC008966.1	ABCA9	0.00341159	0.705683	8.43514e-05	No
AC008966.1	FBXL22	1.87764e-05	0.780588	5.55837e-06	No
OIP5-AS1	ZHX1	0.000365484	0.806913	1.646e-06	No
OIP5-AS1	EID2B	0.0025928	0.823187	7.04965e-07	No
OIP5-AS1	CISD1	0.000875225	0.838462	2.9318e-07	No
OIP5-AS1	TRUB1	0.00520167	0.866218	4.6048e-08	No
OIP5-AS1	G2E3	0.000519341	0.755468	1.53743e-05	No
OIP5-AS1	MPHOSPH9	0.00011684	0.878476	1.7758e-08	No
OIP5-AS1	CCDC186	0.00960705	0.768415	9.24352e-06	No
OIP5-AS1	MME	2.53375e-07	0.789395	3.77019e-06	No
OIP5-AS1	ECM2	0.00210481	0.807036	1.63597e-06	No
OIP5-AS1	IMMP1L	0.00174081	0.921704	2.13673e-10	No
OIP5-AS1	CRBN	0.00137311	0.879604	1.61838e-08	No
OIP5-AS1	UBXN4	0.0062467	0.738019	2.91286e-05	No
OIP5-AS1	RNF125	0.00074248	0.817302	9.67131e-07	No
OIP5-AS1	GABPA	0.000840132	0.792565	3.264e-06	No
OIP5-AS1	TRIM23	2.30049e-06	0.846626	1.76651e-07	No
OIP5-AS1	OGN	0.00361241	0.832857	4.08634e-07	No
OIP5-AS1	TCFL5	0.00173766	0.875663	2.22912e-08	No
OIP5-AS1	STYX	0.00196651	0.834691	3.67062e-07	No
OIP5-AS1	FOPNL	0.00162684	0.814801	1.10247e-06	No
OIP5-AS1	ZBTB26	0.000240865	0.793509	3.12536e-06	No
OIP5-AS1	PTPN4	0.000968522	0.834907	3.62417e-07	No
OIP5-AS1	OXR1	0.00471396	0.859876	7.27336e-08	No
OIP5-AS1	LUM	0.000481191	0.85163	1.27624e-07	No
OIP5-AS1	LIPT1	0.00381315	0.709207	7.56365e-05	No
OIP5-AS1	ANKRA2	0.000913686	0.923491	1.69017e-10	No
OIP5-AS1	CCNG2	0.00010049	0.827643	5.50594e-07	No
OIP5-AS1	ZCRB1	0.00101274	0.817073	9.78878e-07	No
OIP5-AS1	SFR1	0.00238172	0.807913	1.56598e-06	No
OIP5-AS1	VPS35	4.90391e-05	0.829239	5.03103e-07	No
OIP5-AS1	C2orf49	0.00038353	0.751917	1.7582e-05	No
OIP5-AS1	TTC37	0.00527631	0.777268	6.40515e-06	No
OIP5-AS1	NEGR1	0.00567979	0.758135	1.38797e-05	No
OIP5-AS1	USP28	0.00533379	0.849715	1.44731e-07	No
OIP5-AS1	LEPR	0.00187951	0.764073	1.10018e-05	No
OIP5-AS1	OMA1	9.40187e-06	0.834229	3.77168e-07	No
OIP5-AS1	APBB2	0.000174843	0.719622	5.42869e-05	No
OIP5-AS1	GPCPD1	6.74724e-09	0.811598	1.30021e-06	No
OIP5-AS1	DHTKD1	0.00576548	0.870647	3.29985e-08	No
OIP5-AS1	MICU3	0.000749011	0.827626	5.51113e-07	No
OIP5-AS1	PCSK5	0.00137406	0.726878	4.27166e-05	No
OIP5-AS1	CBLL1	1.89098e-05	0.758313	1.37847e-05	No
OIP5-AS1	DMAC1	0.00560419	0.85237	1.21513e-07	No
OIP5-AS1	PLEKHA1	4.61602e-05	0.740865	2.63347e-05	No
OIP5-AS1	DBT	7.12513e-06	0.857494	8.58626e-08	No
OIP5-AS1	FEZ1	3.83866e-05	0.754993	1.56547e-05	No
OIP5-AS1	TMEM17	0.00356627	0.795773	2.81384e-06	No
OIP5-AS1	MKLN1	0.00137406	0.846198	1.81543e-07	No
OIP5-AS1	UFL1	0.00431524	0.765713	1.03057e-05	No
OIP5-AS1	ZFP90	0.00240761	0.817594	9.52306e-07	No
OIP5-AS1	THAP9	0.00293596	0.922766	1.85994e-10	No
OIP5-AS1	MIGA1	0.000341158	0.856763	9.0296e-08	No
OIP5-AS1	KCNAB1	0.000725092	0.786378	4.31514e-06	No
OIP5-AS1	NIPSNAP3A	0.00969514	0.701139	9.6868e-05	No
OIP5-AS1	PQLC3	0.00553598	0.745854	2.19994e-05	No
OIP5-AS1	GUF1	0.00171824	0.823114	7.07784e-07	No
OIP5-AS1	EEF1AKMT2	0.0062467	0.811632	1.29798e-06	No
OIP5-AS1	COMMD2	3.24966e-09	0.761892	1.19913e-05	No
OIP5-AS1	RCHY1	0.00293596	0.854543	1.05038e-07	No
OIP5-AS1	RNF170	4.23251e-05	0.872761	2.8028e-08	No
OIP5-AS1	ATP2C1	3.1245e-07	0.76188	1.1997e-05	No
OIP5-AS1	ICE2	0.000122424	0.879249	1.66657e-08	No
OIP5-AS1	PPIL3	0.00141094	0.754312	1.6065e-05	No
OIP5-AS1	SNX2	0.00549643	0.808718	1.50415e-06	No
OIP5-AS1	COL8A1	0.00175136	0.753523	1.65514e-05	No
OIP5-AS1	BTN3A2	3.17844e-05	0.742056	2.52369e-05	No
OIP5-AS1	ATP5MG	0.00937166	0.880892	1.45417e-08	No
OIP5-AS1	PLSCR4	0.00471236	0.76373	1.11524e-05	No
OIP5-AS1	FIGNL1	0.00890958	0.879337	1.65455e-08	No
OIP5-AS1	ZBTB10	0.00319757	0.860462	6.97903e-08	No
OIP5-AS1	CETN2	0.009066	0.803777	1.92067e-06	No
OIP5-AS1	ACTR6	0.000228235	0.827646	5.50492e-07	No
OIP5-AS1	ANP32E	0.00674674	0.747981	2.03505e-05	No
OIP5-AS1	CEP44	3.19169e-05	0.890676	6.18141e-09	No
OIP5-AS1	PRKACB	3.49507e-05	0.830614	4.65132e-07	No
OIP5-AS1	C9orf64	0.000875225	0.815667	1.05383e-06	No
OIP5-AS1	DPY19L4	6.21732e-07	0.86875	3.8118e-08	No
OIP5-AS1	C1D	0.000110259	0.775628	6.86381e-06	No
OIP5-AS1	EID1	0.00238172	0.857741	8.44112e-08	No
OIP5-AS1	THRB	0.000477408	0.767915	9.43243e-06	No
OIP5-AS1	CCPG1	2.71163e-09	0.827329	5.60389e-07	No
OIP5-AS1	ALG10B	0.00526479	0.855264	1.00034e-07	No
OIP5-AS1	MSH3	0.0012961	0.90877	1.00372e-09	No
OIP5-AS1	RAB28	0.000207395	0.818543	9.05587e-07	No
OIP5-AS1	ACSL3	0.000916409	0.708586	7.71108e-05	No
OIP5-AS1	ZNF827	0.0053106	0.81566	1.05418e-06	No
OIP5-AS1	POC1B	2.79937e-05	0.861056	6.69125e-08	No
OIP5-AS1	MCTS1	0.00441711	0.803857	1.91321e-06	No
OIP5-AS1	GNAI1	0.000749011	0.773697	7.44103e-06	No
OIP5-AS1	TCF7L2	0.00860341	0.7107	7.21865e-05	No
OIP5-AS1	ZMAT1	0.00598254	0.831754	4.35612e-07	No
OIP5-AS1	UBLCP1	0.00365976	0.774344	7.24303e-06	No
OIP5-AS1	KLHL13	3.216e-05	0.742619	2.47326e-05	No
OIP5-AS1	ADH5	0.00701292	0.814695	1.10859e-06	No
OIP5-AS1	ARL1	0.000468979	0.756473	1.47954e-05	No
OIP5-AS1	NAPEPLD	0.000115822	0.75122	1.80469e-05	No
OIP5-AS1	FZD6	0.00495639	0.73974	2.74097e-05	No
OIP5-AS1	FAM200A	0.00802826	0.730835	3.73636e-05	No
OIP5-AS1	RAB30	0.00674141	0.75807	1.39144e-05	No
OIP5-AS1	RBM12B	0.00137385	0.707287	8.02813e-05	No
OIP5-AS1	RECK	0.00082526	0.730422	3.78934e-05	No
OIP5-AS1	NUBPL	6.45928e-05	0.873503	2.64468e-08	No
OIP5-AS1	ACYP1	0.000282761	0.841446	2.44417e-07	No
OIP5-AS1	ZNF256	0.00259166	0.712623	6.79454e-05	No
OIP5-AS1	NHLRC3	0.00335892	0.810532	1.37261e-06	No
OIP5-AS1	CFH	0.00796738	0.743405	2.40425e-05	No
OIP5-AS1	CYBRD1	3.25674e-06	0.716004	6.10146e-05	No
OIP5-AS1	PEX1	0.000519341	0.885235	1.00422e-08	No
OIP5-AS1	ZNF112	0.000361954	0.87495	2.35947e-08	No
OIP5-AS1	EDIL3	0.00159977	0.704628	8.71251e-05	No
OIP5-AS1	CRYZL1	1.21084e-06	0.861766	6.36191e-08	No
OIP5-AS1	ATG4C	0.00445288	0.751139	1.81015e-05	No
OIP5-AS1	TMEM126A	0.009066	0.808549	1.51696e-06	No
OIP5-AS1	RDH11	1.32198e-05	0.754571	1.59078e-05	No
OIP5-AS1	BBIP1	0.00378455	0.717928	5.73522e-05	No
OIP5-AS1	SPATA7	2.79937e-05	0.859517	7.4589e-08	No
OIP5-AS1	MFAP5	2.48578e-07	0.730508	3.77828e-05	No
OIP5-AS1	CSTF3	0.00408954	0.740462	2.67155e-05	No
OIP5-AS1	ZSCAN26	4.56836e-06	0.707824	7.89584e-05	No
OIP5-AS1	ABCA6	0.000141967	0.806833	1.65251e-06	No
OIP5-AS1	RPAP3	0.000453897	0.772943	7.67771e-06	No
OIP5-AS1	ACAD8	6.45928e-05	0.819946	8.40241e-07	No
OIP5-AS1	CSAD	7.35218e-05	0.788379	3.94658e-06	No
OIP5-AS1	ZNF684	4.03948e-05	0.815215	1.07899e-06	No
OIP5-AS1	NEDD1	2.26068e-05	0.862355	6.09933e-08	No
OIP5-AS1	C6orf203	0.000749011	0.865763	4.76169e-08	No
OIP5-AS1	TRAPPC6B	0.00408954	0.727247	4.21895e-05	No
OIP5-AS1	ERLIN2	1.99187e-06	0.833177	4.01084e-07	No
OIP5-AS1	PHIP	0.000916409	0.800962	2.20099e-06	No
OIP5-AS1	PFN2	0.00262585	0.721473	5.11028e-05	No
OIP5-AS1	ZC2HC1A	0.000163778	0.792533	3.26883e-06	No
OIP5-AS1	ALDH9A1	0.00378455	0.751863	1.76178e-05	No
OIP5-AS1	YAF2	3.98838e-06	0.794606	2.97077e-06	No
OIP5-AS1	HEG1	3.35718e-05	0.768903	9.0623e-06	No
OIP5-AS1	SC5D	0.000586591	0.812727	1.22718e-06	No
OIP5-AS1	KPNA5	3.12339e-07	0.750292	1.86824e-05	No
OIP5-AS1	MCM2	1.11051e-05	0.735073	3.22899e-05	No
OIP5-AS1	UTRN	0.00319757	0.756261	1.49158e-05	No
OIP5-AS1	DNAJC13	0.00674141	0.764092	1.09933e-05	No
OIP5-AS1	CMTR2	0.00884711	0.800877	2.21004e-06	No
OIP5-AS1	KCTD18	2.03342e-05	0.819856	8.4428e-07	No
OIP5-AS1	LETMD1	0.00144791	0.77154	8.13556e-06	No
OIP5-AS1	SCFD1	0.00471396	0.739076	2.80624e-05	No
OIP5-AS1	KBTBD6	0.00113385	0.774085	7.32185e-06	No
OIP5-AS1	NUDT12	0.00042441	0.828226	5.32808e-07	No
OIP5-AS1	OXA1L	0.00890958	0.706594	8.20172e-05	No
OIP5-AS1	ZNF280D	0.000189151	0.812506	1.24121e-06	No
OIP5-AS1	BRI3BP	0.000454919	0.876358	2.10839e-08	No
OIP5-AS1	RNF180	0.00113385	0.724438	4.63396e-05	No
OIP5-AS1	ENOX1	0.00632657	0.732484	3.53125e-05	No
OIP5-AS1	ZNF721	0.000586591	0.738082	2.90636e-05	No
OIP5-AS1	SLC35E3	0.00383254	0.744868	2.28026e-05	No
OIP5-AS1	ZNF623	3.46904e-06	0.779272	5.8814e-06	No
OIP5-AS1	MPHOSPH8	1.78402e-05	0.820052	8.35449e-07	No
OIP5-AS1	GAB1	0.000195987	0.764838	1.06724e-05	No
OIP5-AS1	NMT2	1.32198e-05	0.718408	5.64677e-05	No
OIP5-AS1	YIPF5	0.00212578	0.76925	8.93508e-06	No
OIP5-AS1	ORC4	0.00971187	0.848099	1.60725e-07	No
OIP5-AS1	PIGN	0.00113385	0.822402	7.35798e-07	No
OIP5-AS1	VEZT	0.000370379	0.734021	3.34901e-05	No
OIP5-AS1	CMC1	0.000263854	0.742997	2.43988e-05	No
OIP5-AS1	CLK4	3.46904e-06	0.760366	1.2729e-05	No
OIP5-AS1	FBXO6	0.000197617	0.701533	9.5723e-05	No
OIP5-AS1	LAMTOR5	0.00162684	0.7992	2.39431e-06	No
OIP5-AS1	CLCN3	9.26219e-06	0.785971	4.39359e-06	No
OIP5-AS1	TIMP2	3.25674e-06	0.751477	1.78741e-05	No
OIP5-AS1	TUSC3	1.81385e-05	0.804124	1.88841e-06	No
OIP5-AS1	CYP2U1	2.68399e-06	0.851728	1.26802e-07	No
OIP5-AS1	GPAM	0.000365484	0.725753	4.43554e-05	No
OIP5-AS1	ZNF25	0.00117116	0.801307	2.16487e-06	No
OIP5-AS1	ACBD5	0.00042441	0.807567	1.59326e-06	No
OIP5-AS1	ZNF521	0.00965296	0.783428	4.91386e-06	No
OIP5-AS1	STXBP3	0.000193235	0.772936	7.67972e-06	No
OIP5-AS1	KDELC2	0.00104571	0.784703	4.64664e-06	No
OIP5-AS1	ZNF260	0.00137385	0.817662	9.48894e-07	No
OIP5-AS1	CCDC141	0.00560169	0.833055	4.03943e-07	No
OIP5-AS1	EIF4E3	0.000575734	0.800291	2.27298e-06	No
OIP5-AS1	MDM1	0.000357671	0.801918	2.10197e-06	No
OIP5-AS1	FBLN5	0.000734498	0.704778	8.67243e-05	No
OIP5-AS1	RHOBTB1	0.00146224	0.813206	1.19735e-06	No
OIP5-AS1	IFT74	0.00259166	0.835715	3.45531e-07	No
OIP5-AS1	CRTAP	3.17844e-05	0.735926	3.13453e-05	No
OIP5-AS1	CAPZA2	5.43263e-05	0.716649	5.97633e-05	No
OIP5-AS1	CDK8	0.00815341	0.738345	2.87957e-05	No
OIP5-AS1	STMP1	0.000453897	0.762671	1.16293e-05	No
OIP5-AS1	CDKN1B	0.00950829	0.824563	6.53642e-07	No
OIP5-AS1	DDHD2	8.09627e-06	0.754021	1.6243e-05	No
OIP5-AS1	RNF14	0.000189765	0.798446	2.48157e-06	No
OIP5-AS1	WDR47	4.27475e-06	0.762054	1.19153e-05	No
OIP5-AS1	VPS45	0.00681853	0.802732	2.02085e-06	No
OIP5-AS1	TTC28	0.000219962	0.719418	5.46475e-05	No
OIP5-AS1	KIDINS220	5.41171e-05	0.723039	4.85359e-05	No
OIP5-AS1	STEAP2	0.000436624	0.729992	3.84516e-05	No
OIP5-AS1	CEP120	0.000129734	0.768283	9.29283e-06	No
OIP5-AS1	TOGARAM1	0.000349095	0.813853	1.15801e-06	No
OIP5-AS1	CPOX	0.000913686	0.788408	3.94143e-06	No
OIP5-AS1	EPM2AIP1	0.000146481	0.835943	3.40875e-07	No
OIP5-AS1	ZNF404	0.009066	0.785294	4.52727e-06	No
OIP5-AS1	RCN2	4.0406e-05	0.800031	2.30142e-06	No
OIP5-AS1	DMXL1	0.0008618	0.723292	4.81319e-05	No
OIP5-AS1	PON2	0.00240761	0.721115	5.17056e-05	No
AC079089.1	BMP4	0.000420475	0.797023	2.65394e-06	No
AC079089.1	PTN	0.00211018	0.736163	3.1087e-05	No
AC079089.1	HACD4	0.00109549	0.736159	3.10916e-05	No
AC079089.1	P2RY13	1.39604e-06	0.818525	9.06464e-07	No
AC079089.1	MGLL	0.0016036	0.717549	5.80565e-05	No
AC079089.1	APBB2	0.00128732	0.721707	5.07113e-05	No
AC079089.1	HAPLN1	9.28415e-06	0.704529	8.73899e-05	No
AC079089.1	SEPSECS	2.17858e-06	0.701617	9.54806e-05	No
AC079089.1	POSTN	0.00444036	0.756606	1.472e-05	No
AC079089.1	ART4	0.00614294	0.721349	5.13107e-05	No
AC079089.1	ST8SIA2	0.00688997	0.733433	3.41769e-05	No
AC079089.1	TSPAN6	0.00156602	0.724006	4.70083e-05	No
AC079089.1	FMOD	2.28464e-06	0.738027	2.91199e-05	No
AC079089.1	LTBP2	0.00207817	0.73551	3.18036e-05	No
AC079089.1	CLSTN2	0.000376854	0.708753	7.67129e-05	No
AC079089.1	SELP	4.13622e-07	0.721549	5.09742e-05	No
AC079089.1	SEPT8.	0.00135431	0.705092	8.58957e-05	No
SCAMP1-AS1	OR51E1	0.000244137	0.706079	8.33307e-05	No
SCAMP1-AS1	CCDC3	6.27606e-06	0.73595	3.13194e-05	No
AC008393.1	FIGNL1	0.0018842	0.71979	5.39913e-05	No
AC008393.1	ZMAT1	0.000528227	0.741069	2.61437e-05	No
AC008393.1	NAAA	0.00399502	0.701372	9.61903e-05	No
AC008393.1	TSPAN6	0.00457583	0.849045	1.51185e-07	No
AC008393.1	HLTF	0.000304001	0.721033	5.18441e-05	No
AC008393.1	TTC8	0.000101396	0.749172	1.94754e-05	No
AC008393.1	NUDT12	0.000528227	0.712176	6.8912e-05	No
AC008393.1	PIGN	0.00443606	0.709382	7.52229e-05	No
AC008393.1	C11orf21	0.00913117	0.766076	1.01571e-05	No
AC008393.1	LRCH2	0.00859803	0.703552	9.00355e-05	No
AC008393.1	SEPT8.	0.00858445	0.820754	8.04496e-07	No
AC008393.1	C3orf70	0.000515674	0.74103	2.61802e-05	No
AC008393.1	PSIP1	0.000723009	0.743837	2.36702e-05	No
LINC00847	TRUB1	0.00310874	0.829482	4.9618e-07	No
LINC00847	G2E3	0.00510091	0.712364	6.85041e-05	No
LINC00847	GIN1	1.3328e-05	0.832397	4.19698e-07	No
LINC00847	GGPS1	0.000888476	0.787118	4.17542e-06	No
LINC00847	COX11	0.0013538	0.834286	3.75908e-07	No
LINC00847	IMPACT	0.000316993	0.748157	2.02187e-05	No
LINC00847	RPA3	0.00257456	0.798905	2.42818e-06	No
LINC00847	ZNF573	0.00294666	0.910823	7.97705e-10	No
LINC00847	ZNF571	0.000259393	0.876516	2.0818e-08	No
LINC00847	SNAPC3	0.000998713	0.792252	3.31125e-06	No
LINC00847	HEY1	0.0022959	0.736715	3.04934e-05	No
LINC00847	PRTFDC1	0.00335961	0.801058	2.19085e-06	No
LINC00847	MSRB2	0.00785423	0.771395	8.18436e-06	No
LINC00847	EID1	0.00042733	0.708832	7.65231e-05	No
LINC00847	RMDN1	0.000109188	0.822961	7.1371e-07	No
LINC00847	ABI3BP	0.00107553	0.779242	5.88888e-06	No
LINC00847	C12orf73	0.00380521	0.764724	1.07209e-05	No
LINC00847	MRPS14	0.00319416	0.711058	7.13795e-05	No
LINC00847	CPQ	0.00648731	0.820945	7.96276e-07	No
LINC00847	MOAP1	0.00500133	0.791588	3.4132e-06	No
LINC00847	MLLT3	0.00376798	0.785025	4.58112e-06	No
LINC00847	TPD52	0.00887095	0.752316	1.73214e-05	No
LINC00847	C11orf21	0.00070559	0.749688	1.91059e-05	No
LINC00847	CDKN1B	0.0096867	0.745795	2.20469e-05	No
LINC00847	POT1	1.79337e-07	0.712703	6.77741e-05	No
HAND2-AS1	OGN	0.000274006	0.804188	1.88248e-06	No
HAND2-AS1	SSPN	0.000270689	0.790388	3.60466e-06	No
HAND2-AS1	MRPL19	5.88888e-09	0.766897	9.82767e-06	No
HAND2-AS1	ARV1	0.000564086	0.804151	1.88594e-06	No
HAND2-AS1	STYX	0.000270689	0.728255	4.07815e-05	No
HAND2-AS1	FGL2	0.000163687	0.716839	5.9401e-05	No
HAND2-AS1	OXR1	0.00986545	0.844971	1.96213e-07	No
HAND2-AS1	BET1	0.00582148	0.747627	2.06173e-05	No
HAND2-AS1	POLR2K	0.000353846	0.744433	2.31659e-05	No
HAND2-AS1	C2orf49	0.000718969	0.760704	1.25624e-05	No
HAND2-AS1	GIMAP2	0.0010541	0.738123	2.9022e-05	No
HAND2-AS1	NSMCE1	8.45493e-05	0.724563	4.61478e-05	No
HAND2-AS1	C2orf40	0.00385056	0.710215	7.3291e-05	No
HAND2-AS1	TIA1	1.94072e-06	0.882645	1.25447e-08	No
HAND2-AS1	DHTKD1	1.70074e-05	0.807273	1.61678e-06	No
HAND2-AS1	BBS10	0.00212556	0.900117	2.49965e-09	No
HAND2-AS1	COMMD10	0.00834774	0.700339	9.9231e-05	No
HAND2-AS1	SCN2B	2.71534e-05	0.795829	2.80646e-06	No
HAND2-AS1	CCDC113	0.00245315	0.723286	4.81422e-05	No
HAND2-AS1	ZFP90	0.00838064	0.851802	1.26183e-07	No
HAND2-AS1	KCNAB1	0.000152298	0.85889	7.79315e-08	No
HAND2-AS1	DCK	0.00551507	0.820246	8.26781e-07	No
HAND2-AS1	ICE2	0.00230628	0.842259	2.32453e-07	No
HAND2-AS1	PPIL3	0.000792251	0.718815	5.57291e-05	No
HAND2-AS1	ATP5MG	0.000488868	0.899888	2.55771e-09	No
HAND2-AS1	FIGNL1	0.00978372	0.756086	1.50159e-05	No
HAND2-AS1	ZBTB10	0.000100012	0.848985	1.51774e-07	No
HAND2-AS1	MRPS33	0.000168332	0.869499	3.60173e-08	No
HAND2-AS1	ATP5IF1	0.000345206	0.812374	1.24965e-06	No
HAND2-AS1	ENTPD1	0.00149461	0.774682	7.14155e-06	No
HAND2-AS1	SEPSECS	5.04571e-06	0.804005	1.89938e-06	No
HAND2-AS1	ANP32E	1.21295e-06	0.736576	3.06421e-05	No
HAND2-AS1	PIGF	0.00142423	0.793316	3.15338e-06	No
HAND2-AS1	DPY19L4	0.0045451	0.927021	1.04558e-10	No
HAND2-AS1	ASF1A	0.0054446	0.864999	5.0365e-08	No
HAND2-AS1	MSH3	0.00353076	0.78656	4.2803e-06	No
HAND2-AS1	RAB28	0.00444488	0.780282	5.63186e-06	No
HAND2-AS1	TCF7L2	0.00912646	0.775742	6.83109e-06	No
HAND2-AS1	PSD3	0.00413365	0.737071	3.01147e-05	No
HAND2-AS1	ARL1	0.00634288	0.733494	3.41059e-05	No
HAND2-AS1	SMIM14	0.00620191	0.819632	8.54486e-07	No
HAND2-AS1	SLC35A1	0.000564086	0.742643	2.47114e-05	No
HAND2-AS1	C12orf73	0.00289555	0.70609	8.33006e-05	No
HAND2-AS1	ACYP1	0.000307997	0.862769	5.92079e-08	No
HAND2-AS1	TET1	0.00200132	0.79788	2.54885e-06	No
HAND2-AS1	NAAA	0.000791119	0.717229	5.86598e-05	No
HAND2-AS1	COL4A5	0.00696779	0.713939	6.51714e-05	No
HAND2-AS1	UMAD1	0.000189271	0.838045	3.00649e-07	No
HAND2-AS1	IFT80	0.00877851	0.860789	6.8192e-08	No
HAND2-AS1	LAMTOR3	0.00391109	0.788386	3.94521e-06	No
HAND2-AS1	SLC6A1	0.000606417	0.767606	9.55108e-06	No
HAND2-AS1	EHHADH	0.00152674	0.893628	4.7003e-09	No
HAND2-AS1	JAZF1	0.000512324	0.8505	1.37483e-07	No
HAND2-AS1	RPAP3	0.00111627	0.74629	2.16519e-05	No
HAND2-AS1	ACAD8	1.02827e-08	0.787114	4.17607e-06	No
HAND2-AS1	CSAD	0.000342473	0.781883	5.25584e-06	No
HAND2-AS1	EBAG9	0.00140412	0.855117	1.01038e-07	No
HAND2-AS1	C6orf203	0.000643402	0.901998	2.06472e-09	No
HAND2-AS1	ZMYM4	0.00525256	0.830868	4.58391e-07	No
HAND2-AS1	GPR27	0.000115698	0.734067	3.34362e-05	No
HAND2-AS1	CPSF2	0.000918708	0.83281	4.09759e-07	No
HAND2-AS1	GLRB	1.45694e-05	0.777953	6.22176e-06	No
HAND2-AS1	FAM174A	0.0013697	0.778077	6.18883e-06	No
HAND2-AS1	KPNA5	0.00214739	0.723823	4.72949e-05	No
HAND2-AS1	TMEM42	0.00600204	0.91248	6.60064e-10	No
HAND2-AS1	PPIC	0.00525682	0.865277	4.93502e-08	No
HAND2-AS1	AP3M2	0.00401362	0.756131	1.49899e-05	No
HAND2-AS1	ZNF879	2.98665e-05	0.840601	2.57446e-07	No
HAND2-AS1	LETMD1	0.00152952	0.735938	3.13322e-05	No
HAND2-AS1	MAP4K3	5.85278e-05	0.735851	3.14269e-05	No
HAND2-AS1	NPHP3	0.00267992	0.713024	6.70898e-05	No
HAND2-AS1	OXA1L	5.1583e-09	0.741957	2.53265e-05	No
HAND2-AS1	BRI3BP	0.00210263	0.873375	2.67133e-08	No
HAND2-AS1	ZBED8	5.07137e-05	0.877902	1.86092e-08	No
HAND2-AS1	PLXDC1	0.00669348	0.722951	4.86778e-05	No
HAND2-AS1	IMPA1	0.00534863	0.723257	4.81875e-05	No
HAND2-AS1	TTC3	0.000871692	0.782795	5.0515e-06	No
HAND2-AS1	ANKRD6	0.000302855	0.748343	2.00804e-05	No
HAND2-AS1	TERF1	0.000231086	0.793257	3.16189e-06	No
HAND2-AS1	VEZT	0.00012662	0.733519	3.40762e-05	No
HAND2-AS1	LEPROTL1	0.000101591	0.872668	2.823e-08	No
HAND2-AS1	HMCN1	2.4785e-05	0.723375	4.80002e-05	No
HAND2-AS1	TUSC3	0.00333718	0.743578	2.38928e-05	No
HAND2-AS1	LHFPL6	0.000970021	0.781697	5.29818e-06	No
HAND2-AS1	ZNF260	0.000499037	0.87324	2.69974e-08	No
HAND2-AS1	SLC22A18	5.10038e-05	0.727687	4.1571e-05	No
HAND2-AS1	FBLN5	0.00449659	0.706409	8.24864e-05	No
HAND2-AS1	RFX7	0.0034789	0.728997	3.97723e-05	No
HAND2-AS1	CRTAP	2.61441e-10	0.801326	2.16287e-06	No
HAND2-AS1	ISOC1	0.00207817	0.728891	3.99146e-05	No
HAND2-AS1	FZD7	3.27768e-05	0.883691	1.14736e-08	No
HAND2-AS1	STAG2	0.00103328	0.708465	7.74015e-05	No
HAND2-AS1	METTL21A	0.00295241	0.859898	7.26191e-08	No
HAND2-AS1	TTC28	0.00017533	0.859203	7.62482e-08	No
HAND2-AS1	KIDINS220	0.000561443	0.824526	6.54964e-07	No
HAND2-AS1	VSNL1	0.000566124	0.792021	3.34637e-06	No
HAND2-AS1	STEAP2	0.00522212	0.718118	5.70003e-05	No
HAND2-AS1	SLC25A27	0.00384229	0.711852	6.96184e-05	No
HAND2-AS1	ARL15	0.00449659	0.708547	7.72063e-05	No
HAND2-AS1	PCOLCE2	4.92436e-05	0.728966	3.98137e-05	No
HAND2-AS1	IRF2	0.00289009	0.807943	1.56365e-06	No
HAND2-AS1	TOGARAM1	0.00853434	0.872737	2.80798e-08	No
HAND2-AS1	CPOX	1.69246e-05	0.902418	1.97743e-09	No
HAND2-AS1	DNAJC15	0.00444488	0.722744	4.90108e-05	No
HAND2-AS1	ATP7B	4.87164e-08	0.718541	5.62251e-05	No
HAND2-AS1	SEC62	0.00505966	0.742769	2.45995e-05	No
HAND2-AS1	UACA	0.000597621	0.743279	2.41519e-05	No
HAND2-AS1	DMXL1	0.00066376	0.779538	5.81485e-06	No
HAND2-AS1	NTN4	0.00741632	0.838137	2.98984e-07	No
HAND2-AS1	VPS36	0.00210263	0.788473	3.92999e-06	No
HAND2-AS1	FBXL22	0.0010541	0.732238	3.56117e-05	No
HAND2-AS1	EXTL2	2.80375e-05	0.757784	1.4069e-05	No
ZEB1-AS1	MME	0.00744331	0.805788	1.74025e-06	No
ZEB1-AS1	GPALPP1	0.00173142	0.786405	4.30984e-06	No
ZEB1-AS1	SCN7A	0.00125028	0.714906	6.31939e-05	No
ZEB1-AS1	ANTXR1	0.00820533	0.81362	1.17202e-06	No
ZEB1-AS1	C2orf76	0.00107439	0.814031	1.14738e-06	No
ZEB1-AS1	CPE	0.00208707	0.732877	3.48385e-05	No
ZEB1-AS1	DMAC1	0.00685702	0.850234	1.39907e-07	No
ZEB1-AS1	MATN2	0.00150801	0.762041	1.19213e-05	No
ZEB1-AS1	THAP9	0.000335497	0.782663	5.08051e-06	No
ZEB1-AS1	GUF1	0.000866698	0.81811	9.26636e-07	No
ZEB1-AS1	FCER1A	1.03858e-05	0.82809	5.369e-07	No
ZEB1-AS1	PEX12	0.00038008	0.816241	1.02263e-06	No
ZEB1-AS1	INTU	0.00186682	0.843314	2.17707e-07	No
ZEB1-AS1	FMO3	0.000176627	0.765209	1.05156e-05	No
ZEB1-AS1	MAML2	3.53302e-07	0.702668	9.24864e-05	No
ZEB1-AS1	APPL1	0.000130576	0.700882	9.76235e-05	No
ZEB1-AS1	SUPT7L	0.00984336	0.732052	3.58404e-05	No
ZEB1-AS1	DPT	0.000143476	0.726516	4.3238e-05	No
ZEB1-AS1	GLOD4	0.000251271	0.749065	1.95525e-05	No
ZEB1-AS1	LAMTOR3	0.00796131	0.720575	5.26269e-05	No
ZEB1-AS1	ZSCAN26	0.00485303	0.707134	8.0663e-05	No
ZEB1-AS1	EHHADH	0.00820533	0.725823	4.42516e-05	No
ZEB1-AS1	CSAD	0.00413213	0.802332	2.06034e-06	No
ZEB1-AS1	SENP7	1.22691e-06	0.779791	5.7519e-06	No
ZEB1-AS1	CPSF2	0.00406904	0.728268	4.07648e-05	No
ZEB1-AS1	PNMA2	0.000110585	0.775343	6.94652e-06	No
ZEB1-AS1	FAM174A	2.00741e-05	0.70195	9.4522e-05	No
ZEB1-AS1	SGCE	1.78766e-05	0.717525	5.81021e-05	No
ZEB1-AS1	GHR	0.000493807	0.798147	2.51694e-06	No
ZEB1-AS1	CAPN7	0.00250027	0.859386	7.52767e-08	No
ZEB1-AS1	PPCS	0.000280901	0.792851	3.22144e-06	No
ZEB1-AS1	HACE1	0.00173142	0.717793	5.76026e-05	No
ZEB1-AS1	KBTBD7	9.21701e-06	0.73325	3.43937e-05	No
NIFK-AS1	NME5	0.00319529	0.771136	8.27206e-06	No
NIFK-AS1	MRPL30	0.000591123	0.805415	1.77251e-06	No
NIFK-AS1	SCOC	0.00198563	0.845633	1.88175e-07	No
NIFK-AS1	RNF141	0.00186765	0.931828	5.2244e-11	No
NIFK-AS1	ZEB1	0.00456102	0.892606	5.17255e-09	No
NIFK-AS1	C4orf46	0.00691583	0.721578	5.09269e-05	No
NIFK-AS1	USP28	0.00508831	0.75746	1.42455e-05	No
NIFK-AS1	RPA3	0.000260518	0.75052	1.85247e-05	No
NIFK-AS1	SCP2	0.00630195	0.915681	4.52846e-10	No
NIFK-AS1	NET1	1.46e-06	0.783294	4.94274e-06	No
NIFK-AS1	MED21	0.00061103	0.776315	6.66836e-06	No
NIFK-AS1	MBIP	0.00277179	0.8724	2.88265e-08	No
NIFK-AS1	MATN2	0.00109178	0.894653	4.26564e-09	No
NIFK-AS1	ZBTB6	0.00413211	0.81675	9.95671e-07	No
NIFK-AS1	SCUBE2	0.000911186	0.775618	6.86674e-06	No
NIFK-AS1	HEY1	0.000741348	0.923291	1.73561e-10	No
NIFK-AS1	COL14A1	0.00399631	0.821632	7.67234e-07	No
NIFK-AS1	STON1	0.000730083	0.766556	9.96349e-06	No
NIFK-AS1	HNMT	0.00680972	0.886727	8.81278e-09	No
NIFK-AS1	TCF4	0.00204303	0.893609	4.7085e-09	No
NIFK-AS1	EID1	4.50111e-06	0.87211	2.94815e-08	No
NIFK-AS1	WASHC3	0.00234663	0.745447	2.23281e-05	No
NIFK-AS1	RMDN1	6.01685e-06	0.805557	1.76018e-06	No
NIFK-AS1	TM7SF3	0.000971535	0.847665	1.6528e-07	No
NIFK-AS1	SORL1	0.00856386	0.814989	1.09177e-06	No
NIFK-AS1	SERPINI1	0.000228247	0.844553	2.01453e-07	No
NIFK-AS1	APPL1	6.3907e-05	0.876751	2.0428e-08	No
NIFK-AS1	PTPN13	0.00312077	0.843439	2.16009e-07	No
NIFK-AS1	LIMA1	0.000258812	0.768116	9.35586e-06	No
NIFK-AS1	CFH	4.67051e-05	0.87228	2.9096e-08	No
NIFK-AS1	SKAP2	0.00977603	0.753426	1.66124e-05	No
NIFK-AS1	FAM162B	0.00824702	0.886968	8.62742e-09	No
NIFK-AS1	TCEAL8	0.00128193	0.90091	2.30724e-09	No
NIFK-AS1	ARMCX3	0.000443402	0.836027	3.3918e-07	No
NIFK-AS1	BTN3A3	0.000980523	0.882181	1.30484e-08	No
NIFK-AS1	CSF1R	0.00480925	0.728106	4.09874e-05	No
NIFK-AS1	TRIL	0.00340673	0.833567	3.92065e-07	No
NIFK-AS1	NAP1L5	0.000370412	0.812637	1.23286e-06	No
NIFK-AS1	ERLIN2	0.000556588	0.911513	7.37594e-10	No
NIFK-AS1	ITFG1	0.00680972	0.909876	8.87571e-10	No
NIFK-AS1	PNMA2	0.00112723	0.704464	8.75613e-05	No
NIFK-AS1	SCFD1	0.00456102	0.782291	5.16346e-06	No
NIFK-AS1	ORC3	0.00913387	0.81322	1.19646e-06	No
NIFK-AS1	FUBP3	0.00849254	0.786742	4.24588e-06	No
NIFK-AS1	RBP7	0.00056525	0.819852	8.44477e-07	No
NIFK-AS1	LPAR6	0.00680972	0.711085	7.13184e-05	No
NIFK-AS1	ZFP62	2.4896e-08	0.881192	1.41805e-08	No
NIFK-AS1	RBM24	0.00309435	0.729375	3.92655e-05	No
NIFK-AS1	LEPROTL1	0.00142733	0.875657	2.23019e-08	No
NIFK-AS1	TUSC3	0.000313095	0.786005	4.38714e-06	No
NIFK-AS1	GPAM	0.00216017	0.700194	9.96652e-05	No
NIFK-AS1	MSS51	5.31869e-07	0.746253	2.16814e-05	No
NIFK-AS1	SETBP1	9.42818e-08	0.773295	7.56644e-06	No
NIFK-AS1	ZNF423	2.47767e-05	0.890533	6.26322e-09	No
NIFK-AS1	HTATSF1	0.0053106	0.823798	6.81731e-07	No
NIFK-AS1	LRCH2	4.01864e-07	0.761069	1.23844e-05	No
NIFK-AS1	FBLN5	0.00246608	0.839606	2.7355e-07	No
NIFK-AS1	DYNC1LI1	0.000313095	0.816317	1.01857e-06	No
NIFK-AS1	P2RY1	0.00571722	0.804252	1.87663e-06	No
NIFK-AS1	HIKESHI	0.00103181	0.7073	8.02499e-05	No
NIFK-AS1	MARC2.	0.000741348	0.788119	3.99279e-06	No
NIFK-AS1	PSIP1	1.64522e-06	0.860228	7.09497e-08	No
NIFK-AS1	TJP1	0.000730083	0.743186	2.42331e-05	No
NIFK-AS1	ACE	0.00794441	0.702246	9.36785e-05	No
NIFK-AS1	GAS2	2.44663e-06	0.763824	1.11109e-05	No
LINC01844	PTDSS1	0.00187646	0.791044	3.49889e-06	No
LINC01844	SUSD4	0.00436593	0.730198	3.8184e-05	No
C10orf71-AS1	FNDC1	0.00780247	0.732662	3.50968e-05	No
C10orf71-AS1	JAM2	0.00224801	0.741786	2.54828e-05	No
C10orf71-AS1	ZNF571	0.000480522	0.780236	5.643e-06	No
C10orf71-AS1	SDHAF3	0.00141593	0.789722	3.71494e-06	No
C10orf71-AS1	SNAPC3	0.00593462	0.729649	3.8903e-05	No
C10orf71-AS1	MRPS30	0.00260327	0.733665	3.3904e-05	No
C10orf71-AS1	SLC6A1	0.000712228	0.770971	8.32818e-06	No
RBMS3-AS3	SLC40A1	0.0036496	0.700534	9.8652e-05	No
RBMS3-AS3	DPT	0.00036736	0.700875	9.76426e-05	No
RBMS3-AS3	GHR	0.0021074	0.703255	9.08519e-05	No
RBMS3-AS3	CCDC115	0.00730832	0.764328	1.08909e-05	No
RBMS3-AS3	OLFML1	0.00777647	0.782209	5.18187e-06	No
RBMS3-AS3	MFAP4	0.00587404	0.700395	9.90658e-05	No
RBMS3-AS3	EFHD1	0.00662343	0.786375	4.31559e-06	No
RBMS3-AS3	TRIQK	0.00844493	0.707644	7.93984e-05	No
AL356599.1	EID2B	8.46522e-06	0.842931	2.22968e-07	No
AL356599.1	PTN	0.000368366	0.825222	6.30272e-07	No
AL356599.1	ZNF253	3.23884e-06	0.864973	5.0461e-08	No
AL356599.1	GPALPP1	0.00303754	0.876596	2.06853e-08	No
AL356599.1	MRPL19	0.000254973	0.803873	1.91174e-06	No
AL356599.1	FOPNL	1.29836e-05	0.735643	3.16557e-05	No
AL356599.1	ZBTB26	6.55663e-05	0.776163	6.71109e-06	No
AL356599.1	BET1	0.00581221	0.791691	3.39722e-06	No
AL356599.1	SCN7A	6.55663e-05	0.791699	3.39606e-06	No
AL356599.1	CAVIN2	0.000205972	0.805326	1.78031e-06	No
AL356599.1	TATDN3	0.000384093	0.858822	7.83022e-08	No
AL356599.1	ARRDC3	0.00215767	0.766961	9.80251e-06	No
AL356599.1	NEGR1	0.000182042	0.767905	9.43632e-06	No
AL356599.1	USP28	0.000636314	0.715762	6.14885e-05	No
AL356599.1	MICU3	2.16636e-05	0.879186	1.67525e-08	No
AL356599.1	DMAC1	0.00404371	0.763909	1.10736e-05	No
AL356599.1	CETN3	5.64589e-05	0.785799	4.4272e-06	No
AL356599.1	ASPN	1.95774e-09	0.84536	1.91449e-07	No
AL356599.1	MATN2	0.00252547	0.770411	8.52148e-06	No
AL356599.1	CEP57	0.00978951	0.854902	1.02519e-07	No
AL356599.1	PEX3	0.000940617	0.824651	6.5049e-07	No
AL356599.1	DCK	0.00424192	0.774608	7.16358e-06	No
AL356599.1	BMP5	0.00164147	0.797411	2.60589e-06	No
AL356599.1	MDFIC	0.00524196	0.704811	8.66388e-05	No
AL356599.1	COLEC12	0.00429357	0.793602	3.11205e-06	No
AL356599.1	ATP5IF1	7.2113e-05	0.823352	6.98639e-07	No
AL356599.1	ENTPD1	0.00430324	0.778183	6.16118e-06	No
AL356599.1	FAM76B	0.00616496	0.740538	2.66429e-05	No
AL356599.1	ITM2A	1.74337e-07	0.745219	2.25139e-05	No
AL356599.1	PRKACB	0.00105056	0.784956	4.59512e-06	No
AL356599.1	C1orf54	0.00832837	0.760114	1.2855e-05	No
AL356599.1	FGF1	0.00452073	0.846362	1.79653e-07	No
AL356599.1	MRPS30	0.00535997	0.750702	1.83989e-05	No
AL356599.1	CCDC28A	0.0041966	0.843969	2.08969e-07	No
AL356599.1	ZNF415	5.65494e-05	0.837486	3.10917e-07	No
AL356599.1	OR51E1	2.88666e-05	0.757485	1.42317e-05	No
AL356599.1	MAML2	0.000192206	0.718779	5.5794e-05	No
AL356599.1	ARL1	0.000949821	0.702567	9.27729e-05	No
AL356599.1	RECK	0.000185907	0.771772	8.05826e-06	No
AL356599.1	C17orf75	0.00381394	0.781374	5.3728e-06	No
AL356599.1	SUPT7L	0.00450293	0.783622	4.87233e-06	No
AL356599.1	ZNF84	0.000221844	0.795721	2.82074e-06	No
AL356599.1	TSPAN8	0.000125442	0.760845	1.24934e-05	No
AL356599.1	JAZF1	0.00713111	0.805684	1.74922e-06	No
AL356599.1	EBAG9	0.0052878	0.775897	6.78672e-06	No
AL356599.1	PNRC2	0.00818744	0.701373	9.61854e-05	No
AL356599.1	NOV	0.000313586	0.831945	4.30818e-07	No
AL356599.1	SENP7	0.00507571	0.788189	3.9803e-06	No
AL356599.1	CPSF2	0.00704391	0.768507	9.20892e-06	No
AL356599.1	RUNDC3B	0.00113661	0.774425	7.21869e-06	No
AL356599.1	HLTF	2.72359e-05	0.83717	3.1685e-07	No
AL356599.1	RSRP1	5.91041e-05	0.809198	1.4683e-06	No
AL356599.1	PPIC	0.00944122	0.720458	5.28274e-05	No
AL356599.1	TRIM22	0.00535997	0.764739	1.07142e-05	No
AL356599.1	ZBED8	0.000254973	0.831295	4.47291e-07	No
AL356599.1	KBTBD7	0.00452073	0.84954	1.46396e-07	No
AL356599.1	VPS41	0.000105548	0.767325	9.65966e-06	No
AL356599.1	POLR3B	0.0028045	0.763696	1.11675e-05	No
AL356599.1	ZNF25	0.00978951	0.819466	8.62105e-07	No
AL356599.1	MDM1	0.00852989	0.70484	8.65618e-05	No
AL356599.1	FBXL4	0.00167828	0.705187	8.56454e-05	No
AL356599.1	KIDINS220	0.00889418	0.773085	7.6325e-06	No
AL356599.1	EFCAB7	4.64425e-08	0.741836	2.54365e-05	No
AL356599.1	EPM2AIP1	0.00578071	0.743708	2.3781e-05	No
MSC-AS1	ZNF654	0.00258437	0.706781	8.15459e-05	No
MSC-AS1	MME	7.71844e-05	0.738854	2.82835e-05	No
MSC-AS1	GPALPP1	4.44886e-08	0.718822	5.57153e-05	No
MSC-AS1	RNF141	9.87818e-06	0.719443	5.46034e-05	No
MSC-AS1	LUM	8.62597e-07	0.769061	9.00414e-06	No
MSC-AS1	ZNF277	0.00248914	0.760023	1.29004e-05	No
MSC-AS1	ZCRB1	0.00289153	0.740908	2.62943e-05	No
MSC-AS1	ASPA	0.00399557	0.717545	5.80652e-05	No
MSC-AS1	NEMF	2.26265e-05	0.746073	2.18249e-05	No
MSC-AS1	PCSK5	0.000633684	0.739459	2.76846e-05	No
MSC-AS1	MED21	0.000600334	0.746178	2.17409e-05	No
MSC-AS1	MBIP	0.00126249	0.767906	9.43572e-06	No
MSC-AS1	ZBTB6	9.72843e-05	0.768955	9.04316e-06	No
MSC-AS1	GUF1	0.000320016	0.748628	1.98703e-05	No
MSC-AS1	SCUBE2	8.76617e-06	0.845926	1.8471e-07	No
MSC-AS1	COMMD2	0.000348546	0.840927	2.5234e-07	No
MSC-AS1	SKA2	7.10809e-05	0.717697	5.77803e-05	No
MSC-AS1	FCER1A	0.00936221	0.744675	2.29628e-05	No
MSC-AS1	PLEKHH2	0.00691278	0.8393	2.78691e-07	No
MSC-AS1	PEX12	6.12984e-05	0.719443	5.46037e-05	No
MSC-AS1	ICE2	0.000261666	0.713439	6.62122e-05	No
MSC-AS1	BTN3A2	0.00012143	0.802123	2.08126e-06	No
MSC-AS1	INTU	0.000229495	0.816624	1.00225e-06	No
MSC-AS1	ZBTB10	0.0004548	0.71293	6.729e-05	No
MSC-AS1	MEOX2	0.00183292	0.771414	8.17797e-06	No
MSC-AS1	MDFIC	0.00403316	0.790698	3.5543e-06	No
MSC-AS1	ATP5IF1	5.12895e-06	0.773089	7.63137e-06	No
MSC-AS1	PIGF	0.00258437	0.736337	3.08986e-05	No
MSC-AS1	HNMT	0.000965571	0.771209	8.2472e-06	No
MSC-AS1	ANKRD29	6.31894e-09	0.803761	1.92215e-06	No
MSC-AS1	TCF4	3.13712e-06	0.734707	3.27036e-05	No
MSC-AS1	C1orf131	5.70291e-07	0.825675	6.14612e-07	No
MSC-AS1	MSH3	0.00258437	0.802228	2.07078e-06	No
MSC-AS1	POSTN	0.000105458	0.785565	4.47326e-06	No
MSC-AS1	BACH2	0.00571127	0.765291	1.04812e-05	No
MSC-AS1	SORL1	1.38939e-08	0.756986	1.4507e-05	No
MSC-AS1	MAML2	9.40064e-08	0.733398	3.42179e-05	No
MSC-AS1	ARL1	8.8059e-06	0.700647	9.83154e-05	No
MSC-AS1	SUPT7L	0.00034437	0.734384	3.30721e-05	No
MSC-AS1	CCDC80	0.000171136	0.702828	9.20395e-05	No
MSC-AS1	CTF1	0.0039127	0.756253	1.49203e-05	No
MSC-AS1	CFH	0.00012143	0.864319	5.29281e-08	No
MSC-AS1	RLF	0.00222501	0.718032	5.71594e-05	No
MSC-AS1	NAAA	0.00913647	0.817975	9.33305e-07	No
MSC-AS1	ZNF112	0.00804817	0.809848	1.42098e-06	No
MSC-AS1	ATG4C	0.00880644	0.840816	2.5407e-07	No
MSC-AS1	MAN1A1	0.00399557	0.727617	4.16686e-05	No
MSC-AS1	CPXM2	0.00123902	0.711803	6.97264e-05	No
MSC-AS1	ZNF84	2.63215e-06	0.877334	1.94879e-08	No
MSC-AS1	SOWAHC	4.53825e-06	0.724021	4.69846e-05	No
MSC-AS1	CCDC3	0.00045368	0.704981	8.61882e-05	No
MSC-AS1	CNRIP1	1.6313e-07	0.759584	1.31224e-05	No
MSC-AS1	ACAD8	0.00446657	0.723982	4.70461e-05	No
MSC-AS1	NEDD1	0.00606873	0.782523	5.11154e-06	No
MSC-AS1	TRIL	0.00422045	0.820897	7.98338e-07	No
MSC-AS1	AGPS	0.00579691	0.779994	5.702e-06	No
MSC-AS1	MOAP1	3.54851e-06	0.702612	9.26455e-05	No
MSC-AS1	ZMYM4	0.00288743	0.832419	4.19168e-07	No
MSC-AS1	ERLIN2	7.71844e-05	0.755756	1.52064e-05	No
MSC-AS1	DHFR2	0.000520549	0.765425	1.04251e-05	No
MSC-AS1	ATP10D	3.23123e-06	0.796996	2.65725e-06	No
MSC-AS1	SENP7	0.00254395	0.787667	4.07427e-06	No
MSC-AS1	CPSF2	0.00020102	0.79684	2.67674e-06	No
MSC-AS1	PNMA2	1.78382e-08	0.839985	2.67306e-07	No
MSC-AS1	ALDH9A1	0.00230454	0.852574	1.19874e-07	No
MSC-AS1	HLTF	0.000308289	0.710976	7.15632e-05	No
MSC-AS1	BNIP3L	0.00913647	0.740901	2.63008e-05	No
MSC-AS1	FMOD	0.00886133	0.782736	5.06436e-06	No
MSC-AS1	FAIM	7.36401e-06	0.817772	9.43397e-07	No
MSC-AS1	CHRDL1	1.25586e-05	0.758088	1.39052e-05	No
MSC-AS1	UBE2Q2	6.31016e-06	0.751939	1.75678e-05	No
MSC-AS1	SCFD1	0.0007438	0.717336	5.84566e-05	No
MSC-AS1	FREM1	0.00347105	0.808912	1.48956e-06	No
MSC-AS1	NPHP3	4.92585e-05	0.780311	5.62503e-06	No
MSC-AS1	HACE1	0.000595869	0.778491	6.0808e-06	No
MSC-AS1	FKBP7	0.00458756	0.78567	4.45257e-06	No
MSC-AS1	TMEM231	2.63663e-05	0.730997	3.71577e-05	No
MSC-AS1	PRKAR2B	0.000990248	0.751082	1.81405e-05	No
MSC-AS1	KBTBD7	0.000520549	0.700795	9.78772e-05	No
MSC-AS1	IL33	0.00012143	0.774581	7.17184e-06	No
MSC-AS1	GPRASP2	3.81628e-07	0.768924	9.05433e-06	No
MSC-AS1	OLFML3	0.00328603	0.728741	4.01186e-05	No
MSC-AS1	RWDD4	0.000914676	0.78847	3.93049e-06	No
MSC-AS1	CD58	0.00711953	0.713365	6.63684e-05	No
MSC-AS1	EBF3	0.00848176	0.826453	5.88544e-07	No
MSC-AS1	SIAH1	3.35245e-05	0.818904	8.88363e-07	No
MSC-AS1	MINPP1	0.00446657	0.8071	1.63074e-06	No
MSC-AS1	ZFYVE21	0.00230454	0.829976	4.82407e-07	No
MSC-AS1	EDRF1	0.00470119	0.767456	9.60893e-06	No
MSC-AS1	HTRA1	0.0020256	0.753568	1.65232e-05	No
MSC-AS1	RGL1	7.67099e-06	0.811358	1.31618e-06	No
MSC-AS1	DBR1	0.00214178	0.773455	7.51631e-06	No
MSC-AS1	FAM114A2	0.000990248	0.71696	5.91701e-05	No
MSC-AS1	SETBP1	0.00347399	0.792542	3.26747e-06	No
MSC-AS1	ZNF423	3.35245e-05	0.75306	1.68433e-05	No
MSC-AS1	KDELC2	1.75735e-05	0.71701	5.9074e-05	No
MSC-AS1	ZNF260	2.06241e-05	0.741523	2.57231e-05	No
MSC-AS1	FCGRT	4.76313e-05	0.729569	3.90086e-05	No
MSC-AS1	CRTAP	8.76617e-06	0.7555	1.53553e-05	No
MSC-AS1	LRRC1	0.000597509	0.725839	4.42279e-05	No
MSC-AS1	CREBL2	0.000786137	0.709329	7.53473e-05	No
MSC-AS1	DDHD2	0.000262487	0.705413	8.50536e-05	No
MSC-AS1	PHF11	3.99838e-06	0.745672	2.21463e-05	No
MSC-AS1	AGA	0.00218017	0.720058	5.35222e-05	No
MSC-AS1	KIDINS220	4.57532e-07	0.713085	6.69591e-05	No
MSC-AS1	JRKL	4.19448e-06	0.755679	1.52508e-05	No
MSC-AS1	ZBTB41	0.00859597	0.708718	7.67955e-05	No
MSC-AS1	HMGN1	2.31731e-08	0.741653	2.56043e-05	No
MSC-AS1	P2RY1	0.0063341	0.727967	4.11798e-05	No
MSC-AS1	PSIP1	5.86254e-05	0.777974	6.21601e-06	No
MSC-AS1	RBPJ	0.000698929	0.717212	5.8691e-05	No
MSC-AS1	TCF12	0.0019943	0.775843	6.80221e-06	No
MSC-AS1	REV3L	0.000315288	0.732309	3.55248e-05	No
MSC-AS1	SEC62	0.000553876	0.756272	1.49098e-05	No
AC105942.1	RERG	0.00841046	0.736468	3.07571e-05	No
GAS5	RND3	1.70957e-07	0.74082	2.63769e-05	No
GAS5	KDSR	0.000360224	0.765146	1.05419e-05	No
GAS5	QTRT2	0.000439419	0.847246	1.69791e-07	No
GAS5	NIFK	1.6035e-09	0.842452	2.29698e-07	No
GAS5	SLBP	0.00442989	0.812214	1.25989e-06	No
MAPKAPK5-AS1	OGFRL1	0.000762138	0.710593	7.24291e-05	No
MAPKAPK5-AS1	OXR1	0.00137746	0.844814	1.98165e-07	No
MAPKAPK5-AS1	RERGL	0.00519344	0.812681	1.23009e-06	No
MAPKAPK5-AS1	ZNF208	0.00014548	0.735472	3.18455e-05	No
MAPKAPK5-AS1	ZNF706	0.00860864	0.795572	2.84032e-06	No
MAPKAPK5-AS1	FAM200B	0.002928	0.884463	1.0737e-08	No
MAPKAPK5-AS1	C4orf46	0.00467481	0.825566	6.18353e-07	No
MAPKAPK5-AS1	TTC37	0.00104728	0.788224	3.97397e-06	No
MAPKAPK5-AS1	TMEM170A	0.00830369	0.713234	6.66451e-05	No
MAPKAPK5-AS1	PTPN20	4.23095e-07	0.874658	2.41475e-08	No
MAPKAPK5-AS1	ATP5ME	0.00412251	0.848746	1.54146e-07	No
MAPKAPK5-AS1	MATN2	2.58542e-06	0.792554	3.26573e-06	No
MAPKAPK5-AS1	SNAI2	1.63047e-06	0.776951	6.49169e-06	No
MAPKAPK5-AS1	ENTPD1	0.00243757	0.702573	9.27534e-05	No
MAPKAPK5-AS1	MRPL50	0.00183601	0.78019	5.65421e-06	No
MAPKAPK5-AS1	MRPS30	0.00195071	0.824935	6.40339e-07	No
MAPKAPK5-AS1	SMIM19	0.00340173	0.738807	2.83298e-05	No
MAPKAPK5-AS1	SMARCA2	0.000152	0.798149	2.51676e-06	No
MAPKAPK5-AS1	ZRANB2	0.00300849	0.785347	4.51652e-06	No
MAPKAPK5-AS1	EMC2	0.00300849	0.715343	6.23178e-05	No
MAPKAPK5-AS1	ABI3BP	0.00172164	0.71832	5.66292e-05	No
MAPKAPK5-AS1	FAM200A	0.00041417	0.765809	1.02663e-05	No
MAPKAPK5-AS1	PTPN13	8.05777e-07	0.740681	2.65083e-05	No
MAPKAPK5-AS1	DPT	0.00991596	0.782043	5.21931e-06	No
MAPKAPK5-AS1	UMAD1	0.00906668	0.808158	1.54696e-06	No
MAPKAPK5-AS1	ATG4C	0.00440093	0.76422	1.09378e-05	No
MAPKAPK5-AS1	CSTF3	0.000117468	0.759212	1.33135e-05	No
MAPKAPK5-AS1	UNC50	1.96221e-05	0.811838	1.28434e-06	No
MAPKAPK5-AS1	LMOD2	0.000419366	0.700494	9.8771e-05	No
MAPKAPK5-AS1	CENPQ	8.87428e-05	0.757604	1.41667e-05	No
MAPKAPK5-AS1	GLCE	3.67945e-05	0.73444	3.30073e-05	No
MAPKAPK5-AS1	SC5D	0.00388794	0.820582	8.12014e-07	No
MAPKAPK5-AS1	STX7	0.00131578	0.782906	5.02709e-06	No
MAPKAPK5-AS1	SGCE	0.00282653	0.72517	4.5225e-05	No
MAPKAPK5-AS1	COL21A1	0.00544301	0.80445	1.85852e-06	No
MAPKAPK5-AS1	DNAJC13	0.00250833	0.705733	8.42211e-05	No
MAPKAPK5-AS1	CMTR2	0.00688165	0.72087	5.21214e-05	No
MAPKAPK5-AS1	IAH1	1.26493e-06	0.759515	1.3158e-05	No
MAPKAPK5-AS1	TRMT1L	0.00809547	0.762445	1.1733e-05	No
MAPKAPK5-AS1	ORC4	0.000161348	0.851316	1.30301e-07	No
MAPKAPK5-AS1	CCDC43	0.000121936	0.797783	2.56062e-06	No
MAPKAPK5-AS1	SUCLG2	0.00574337	0.716449	6.01485e-05	No
MAPKAPK5-AS1	RCBTB2	7.70841e-06	0.706397	8.25176e-05	No
MAPKAPK5-AS1	CLCN3	0.0066674	0.701022	9.72121e-05	No
MAPKAPK5-AS1	GNPDA1	3.55235e-06	0.709442	7.50839e-05	No
MAPKAPK5-AS1	NUDT13	0.00144709	0.721283	5.1422e-05	No
MAPKAPK5-AS1	MDM1	0.0059376	0.711494	7.04086e-05	No
MAPKAPK5-AS1	RHOBTB1	0.00197506	0.756229	1.49343e-05	No
MAGI2-AS3	SCN7A	0.00341263	0.726321	4.35207e-05	No
MAGI2-AS3	ANKRA2	0.00540423	0.737884	2.92672e-05	No
MAGI2-AS3	BOLA3	9.25964e-05	0.770632	8.4447e-06	No
MAGI2-AS3	NEGR1	8.018e-06	0.719355	5.47597e-05	No
MAGI2-AS3	MGLL	0.000696063	0.724832	4.57365e-05	No
MAGI2-AS3	SEPT11.	1.86995e-05	0.743045	2.43566e-05	No
MAGI2-AS3	PCSK5	0.00897592	0.766692	9.9093e-06	No
MAGI2-AS3	TMEM135	3.88415e-06	0.743978	2.355e-05	No
MAGI2-AS3	MKLN1	0.00897592	0.705412	8.50566e-05	No
MAGI2-AS3	ZFP90	0.00562545	0.723575	4.76849e-05	No
MAGI2-AS3	TMEM14A	0.00595114	0.773874	7.3864e-06	No
MAGI2-AS3	PEX12	0.000619788	0.705255	8.54658e-05	No
MAGI2-AS3	ICE2	0.00243844	0.755083	1.56011e-05	No
MAGI2-AS3	MDFIC	0.000102404	0.711762	6.98169e-05	No
MAGI2-AS3	SEPSECS	0.00602779	0.754671	1.58474e-05	No
MAGI2-AS3	ANP32E	6.57041e-06	0.711138	7.12008e-05	No
MAGI2-AS3	PLXDC2	0.00484102	0.749235	1.943e-05	No
MAGI2-AS3	MSH3	0.000559972	0.705669	8.43883e-05	No
MAGI2-AS3	FBXO8	0.00689194	0.776166	6.71025e-06	No
MAGI2-AS3	THYN1	2.46841e-06	0.710864	7.18169e-05	No
MAGI2-AS3	DCAF17	0.00145636	0.704367	8.7823e-05	No
MAGI2-AS3	MAML2	6.81736e-05	0.781614	5.31738e-06	No
MAGI2-AS3	KLHL13	0.000120357	0.770737	8.40857e-06	No
MAGI2-AS3	RECK	0.000256375	0.78139	5.36918e-06	No
MAGI2-AS3	ST8SIA2	0.0010698	0.726872	4.27244e-05	No
MAGI2-AS3	ACYP1	5.3103e-08	0.717858	5.74807e-05	No
MAGI2-AS3	PEX1	0.00167557	0.710162	7.34133e-05	No
MAGI2-AS3	IFT80	9.66937e-07	0.736134	3.1119e-05	No
MAGI2-AS3	ZNF84	0.00284503	0.748424	2.00208e-05	No
MAGI2-AS3	F2R	0.000955314	0.706101	8.32737e-05	No
MAGI2-AS3	PBLD	0.00685144	0.722003	5.02204e-05	No
MAGI2-AS3	LMOD2	0.0012961	0.734523	3.29126e-05	No
MAGI2-AS3	CTNND1	7.31965e-05	0.758859	1.34966e-05	No
MAGI2-AS3	GPR27	0.000115597	0.748447	2.00035e-05	No
MAGI2-AS3	SENP7	8.63884e-05	0.773662	7.45186e-06	No
MAGI2-AS3	CPSF2	0.000955314	0.712488	6.8237e-05	No
MAGI2-AS3	GLRB	0.00972138	0.716983	5.91257e-05	No
MAGI2-AS3	BICC1	0.000211596	0.774268	7.26604e-06	No
MAGI2-AS3	HEG1	0.000675461	0.70471	8.69061e-05	No
MAGI2-AS3	SULF1	0.00242101	0.814339	1.12924e-06	No
MAGI2-AS3	GHR	0.0037188	0.754796	1.57723e-05	No
MAGI2-AS3	UTRN	0.00622723	0.709631	7.46409e-05	No
MAGI2-AS3	OXA1L	5.7531e-07	0.723226	4.82367e-05	No
MAGI2-AS3	ZNF280D	2.4768e-05	0.75757	1.41854e-05	No
MAGI2-AS3	RNF180	0.00651226	0.754167	1.61531e-05	No
MAGI2-AS3	ZBED8	1.40847e-06	0.719898	5.38011e-05	No
MAGI2-AS3	SLC35E3	0.00685144	0.759414	1.32097e-05	No
MAGI2-AS3	ZNF776	3.71537e-05	0.795703	2.82308e-06	No
MAGI2-AS3	PRKAR2B	0.000559972	0.759658	1.3085e-05	No
MAGI2-AS3	NMT2	6.78648e-05	0.813423	1.184e-06	No
MAGI2-AS3	CHN1	0.00179652	0.870055	3.45264e-08	No
MAGI2-AS3	EBF3	0.00110093	0.721743	5.06505e-05	No
MAGI2-AS3	PKD2	0.00802952	0.729757	3.87605e-05	No
MAGI2-AS3	ANO1	1.41038e-05	0.746701	2.13297e-05	No
MAGI2-AS3	ROBO1	7.20616e-07	0.771981	7.98932e-06	No
MAGI2-AS3	FBLN5	1.41038e-05	0.774641	7.15379e-06	No
MAGI2-AS3	RFX7	6.48358e-05	0.765001	1.06032e-05	No
MAGI2-AS3	CRTAP	4.70485e-07	0.783794	4.83582e-06	No
MAGI2-AS3	MFAP4	0.00114885	0.776378	6.65063e-06	No
MAGI2-AS3	DDHD2	0.00131144	0.831606	4.39337e-07	No
MAGI2-AS3	ARHGAP12	5.91791e-05	0.719939	5.37291e-05	No
MAGI2-AS3	VPS45	0.00017821	0.733357	3.42671e-05	No
MAGI2-AS3	SLC25A27	0.00168687	0.721422	5.11869e-05	No
MAGI2-AS3	GLT8D1	0.00506726	0.71707	5.896e-05	No
MAGI2-AS3	PTGFRN	0.000990723	0.710187	7.33552e-05	No
MAGI2-AS3	SLC16A4	0.00728439	0.748651	1.98535e-05	No
MAGI2-AS3	UACA	0.00813273	0.795397	2.86366e-06	No
AC093157.1	CISD1	0.000103011	0.726715	4.29506e-05	No
AC093157.1	TRUB1	2.52894e-06	0.771285	8.22161e-06	No
AC093157.1	GPR34	0.00032452	0.740742	2.64504e-05	No
AC093157.1	MRPL30	1.55697e-08	0.800434	2.25743e-06	No
AC093157.1	MME	0.0024573	0.71224	6.87726e-05	No
AC093157.1	ECM2	0.00136595	0.7822	5.18393e-06	No
AC093157.1	ZNF780B	4.69997e-07	0.759471	1.31805e-05	No
AC093157.1	GPALPP1	5.36086e-07	0.796655	2.70009e-06	No
AC093157.1	ELP4	0.000105275	0.848869	1.52914e-07	No
AC093157.1	OGN	1.24255e-06	0.830273	4.74299e-07	No
AC093157.1	ZEB1	0.000719835	0.788468	3.93079e-06	No
AC093157.1	GGPS1	1.18246e-05	0.820896	7.98367e-07	No
AC093157.1	FGL2	3.79677e-05	0.851444	1.29204e-07	No
AC093157.1	OXR1	0.00525591	0.805373	1.77617e-06	No
AC093157.1	JAM2	0.00379536	0.827248	5.62949e-07	No
AC093157.1	COA5	0.00421885	0.89131	5.8321e-09	No
AC093157.1	HSPB11	6.72866e-05	0.813231	1.19579e-06	No
AC093157.1	LYPLAL1	0.00749371	0.771113	8.27971e-06	No
AC093157.1	ZNF277	0.000216802	0.773037	7.64772e-06	No
AC093157.1	THAP6	7.99676e-05	0.744279	2.32953e-05	No
AC093157.1	VPS35	4.83006e-06	0.779209	5.8972e-06	No
AC093157.1	POLR2K	3.70923e-05	0.867076	4.32087e-08	No
AC093157.1	FAM200B	1.2653e-05	0.840044	2.66355e-07	No
AC093157.1	RHNO1	3.53417e-08	0.730914	3.72631e-05	No
AC093157.1	ZNF14	3.93206e-06	0.785341	4.51784e-06	No
AC093157.1	TTC33	0.00246332	0.794394	3.00022e-06	No
AC093157.1	NSMCE1	1.6683e-05	0.787533	4.09877e-06	No
AC093157.1	NEMF	0.000921456	0.80635	1.69253e-06	No
AC093157.1	IGSF5	0.00598849	0.768675	9.14627e-06	No
AC093157.1	C2orf40	1.06741e-07	0.704137	8.8443e-05	No
AC093157.1	DHTKD1	0.00367664	0.744143	2.34096e-05	No
AC093157.1	MS4A4A	1.03076e-13	0.787842	4.04252e-06	No
AC093157.1	SDHD	0.00618772	0.740844	2.63549e-05	No
AC093157.1	SCN2B	0.000133668	0.754174	1.61488e-05	No
AC093157.1	ZBTB6	1.23452e-17	0.722028	5.01789e-05	No
AC093157.1	RABGAP1L	0.00159573	0.714497	6.40239e-05	No
AC093157.1	COMMD2	1.00631e-07	0.72689	4.26985e-05	No
AC093157.1	RNF170	0.000265982	0.873146	2.71983e-08	No
AC093157.1	C3orf38	0.0027256	0.746679	2.13463e-05	No
AC093157.1	PPIL3	0.000185623	0.759751	1.30377e-05	No
AC093157.1	AQP1	0.00897993	0.740594	2.659e-05	No
AC093157.1	BTN3A2	7.90313e-08	0.776947	6.49263e-06	No
AC093157.1	INTU	0.000171066	0.833796	3.86863e-07	No
AC093157.1	FIGNL1	0.000303101	0.755431	1.5396e-05	No
AC093157.1	ZBTB10	0.000854413	0.808539	1.51774e-06	No
AC093157.1	MRPS33	0.00162657	0.8294	4.98519e-07	No
AC093157.1	IQGAP2	0.00703288	0.837569	3.09358e-07	No
AC093157.1	SEPSECS	0.000601123	0.755569	1.53151e-05	No
AC093157.1	NCALD	0.00140918	0.727766	4.14601e-05	No
AC093157.1	HNMT	0.000181111	0.732298	3.55383e-05	No
AC093157.1	CCPG1	0.00188041	0.869571	3.58218e-08	No
AC093157.1	COQ5	0.000421849	0.86989	3.4962e-08	No
AC093157.1	P2RY14	3.53417e-08	0.755725	1.52244e-05	No
AC093157.1	ASB3	4.04364e-05	0.85986	7.2815e-08	No
AC093157.1	TM7SF3	0.00184081	0.859593	7.41933e-08	No
AC093157.1	RMND1	0.000654244	0.904958	1.51638e-09	No
AC093157.1	SORL1	0.00308054	0.765863	1.02442e-05	No
AC093157.1	ADH5	5.88647e-06	0.767175	9.71852e-06	No
AC093157.1	SMIM14	1.09302e-05	0.797909	2.54536e-06	No
AC093157.1	TMEM230	0.00341896	0.836529	3.29206e-07	No
AC093157.1	NAPEPLD	7.95791e-06	0.784039	4.78424e-06	No
AC093157.1	CTF1	0.00142703	0.788248	3.9697e-06	No
AC093157.1	ZNF780A	0.000130401	0.749659	1.91269e-05	No
AC093157.1	NAAA	3.19782e-05	0.80463	1.84223e-06	No
AC093157.1	ZNF112	0.000677729	0.851599	1.27883e-07	No
AC093157.1	CRYZL1	0.00904174	0.836942	3.2119e-07	No
AC093157.1	BBIP1	4.34561e-07	0.821274	7.82252e-07	No
AC093157.1	MFAP5	0.00458035	0.813001	1.21001e-06	No
AC093157.1	LAMTOR3	0.00446208	0.816781	9.94035e-07	No
AC093157.1	ZNF84	0.0013804	0.778802	6.00063e-06	No
AC093157.1	COA3	0.0028988	0.871724	3.03759e-08	No
AC093157.1	ZSCAN26	0.00333713	0.749971	1.89062e-05	No
AC093157.1	BTN3A3	0.000131052	0.757562	1.41899e-05	No
AC093157.1	RAMP2	1.34953e-07	0.719444	5.46013e-05	No
AC093157.1	CSAD	4.44227e-05	0.840086	2.65672e-07	No
AC093157.1	CIR1	0.000924009	0.781528	5.33727e-06	No
AC093157.1	C6orf203	0.00944808	0.888844	7.2988e-09	No
AC093157.1	CA4	0.00650868	0.735896	3.13776e-05	No
AC093157.1	ZNF585A	4.67612e-05	0.780072	5.68299e-06	No
AC093157.1	ZMYM4	5.78935e-07	0.849496	1.4681e-07	No
AC093157.1	TRAPPC6B	0.00629468	0.739536	2.76083e-05	No
AC093157.1	CCDC91	0.000317775	0.781096	5.43774e-06	No
AC093157.1	CTNND1	0.00187975	0.80472	1.83411e-06	No
AC093157.1	TYRP1	1.00452e-07	0.749425	1.92931e-05	No
AC093157.1	DHFR2	0.00157742	0.795658	2.82903e-06	No
AC093157.1	PFN2	0.0035938	0.833976	3.82797e-07	No
AC093157.1	ITFG1	3.7403e-06	0.876835	2.02897e-08	No
AC093157.1	CD47	5.46223e-08	0.718627	5.60691e-05	No
AC093157.1	CPSF2	0.00019936	0.823893	6.78184e-07	No
AC093157.1	GLRB	7.70584e-05	0.822127	7.46883e-07	No
AC093157.1	BNIP3L	0.00100496	0.712456	6.83059e-05	No
AC093157.1	GMCL1	0.0060115	0.81982	8.45921e-07	No
AC093157.1	TMEM42	0.000348343	0.896935	3.42454e-09	No
AC093157.1	MCEE	3.40987e-06	0.786332	4.32396e-06	No
AC093157.1	LYRM1	0.00561985	0.719282	5.48905e-05	No
AC093157.1	ZNF879	0.000291742	0.730671	3.75737e-05	No
AC093157.1	EAPP	0.00140268	0.75268	1.70855e-05	No
AC093157.1	CMTR2	1.51651e-05	0.839473	2.75779e-07	No
AC093157.1	KCTD18	1.52385e-05	0.908224	1.06603e-09	No
AC093157.1	SCFD1	0.000229893	0.826704	5.80348e-07	No
AC093157.1	IP6K2	4.32494e-06	0.869629	3.56647e-08	No
AC093157.1	KBTBD6	0.00629468	0.706413	8.24781e-05	No
AC093157.1	COL12A1	0.000172604	0.744387	2.3204e-05	No
AC093157.1	MLLT3	1.75697e-06	0.757797	1.40619e-05	No
AC093157.1	GPRASP2	0.000887414	0.774434	7.21586e-06	No
AC093157.1	RWDD4	2.82202e-06	0.83134	4.46128e-07	No
AC093157.1	GAB1	0.000341855	0.848862	1.52987e-07	No
AC093157.1	UFSP2	0.00680845	0.773723	7.43294e-06	No
AC093157.1	CHN1	0.0031208	0.793951	3.06234e-06	No
AC093157.1	ORC4	5.45097e-05	0.788705	3.88927e-06	No
AC093157.1	C2CD5	0.00654598	0.842424	2.30093e-07	No
AC093157.1	TERF1	2.10753e-10	0.769311	8.9131e-06	No
AC093157.1	METTL5	1.18143e-07	0.791952	3.35699e-06	No
AC093157.1	TRIM52	0.00498973	0.767344	9.65242e-06	No
AC093157.1	LAMTOR5	0.00151493	0.826786	5.77693e-07	No
AC093157.1	STK38L	0.00179429	0.730219	3.81569e-05	No
AC093157.1	TIMP2	0.0035938	0.813763	1.16343e-06	No
AC093157.1	TUSC3	1.17172e-08	0.784319	4.72578e-06	No
AC093157.1	MINPP1	6.39923e-09	0.764095	1.09924e-05	No
AC093157.1	ZFYVE21	1.19081e-05	0.851986	1.24647e-07	No
AC093157.1	GPAM	0.00493871	0.810899	1.3473e-06	No
AC093157.1	RGL1	0.000198422	0.742832	2.4544e-05	No
AC093157.1	CYB5D2	2.30736e-07	0.707373	8.00689e-05	No
AC093157.1	ACBD5	0.00733003	0.784872	4.61222e-06	No
AC093157.1	USP46	0.0006348	0.81471	1.10773e-06	No
AC093157.1	MSS51	0.00246332	0.717635	5.78967e-05	No
AC093157.1	CLK1	3.08607e-08	0.731601	3.63983e-05	No
AC093157.1	KDELC2	9.43668e-10	0.819355	8.67237e-07	No
AC093157.1	ZNF536	0.000461878	0.700743	9.80325e-05	No
AC093157.1	DRAM2	0.00269825	0.790217	3.63272e-06	No
AC093157.1	CCDC141	0.000721285	0.748569	1.99143e-05	No
AC093157.1	EIF4E3	0.00120409	0.878131	1.82646e-08	No
AC093157.1	DYNC1LI1	0.000291742	0.82444	6.581e-07	No
AC093157.1	STMP1	0.00047387	0.889507	6.87547e-09	No
AC093157.1	RNF14	1.55697e-08	0.787941	4.02469e-06	No
AC093157.1	MED4	6.39923e-09	0.702474	9.30352e-05	No
AC093157.1	TMEM176B	6.72866e-05	0.730877	3.73098e-05	No
AC093157.1	METTL21A	2.32615e-08	0.811437	1.31091e-06	No
AC093157.1	ZCCHC9	0.00178846	0.745272	2.24706e-05	No
AC093157.1	TTC28	7.05085e-05	0.804229	1.87873e-06	No
AC093157.1	KIDINS220	0.000788829	0.739117	2.80216e-05	No
AC093157.1	RNASEL	0.00275524	0.751943	1.75649e-05	No
AC093157.1	JRKL	0.000647936	0.708695	7.68514e-05	No
[truncated: 745 more rows]
