# Supplementary material for: Identification and Functional Prediction of Long Non-Coding RNAs in Dilated Cardiomyopathy by Bioinformatics Analysis
Source: Front Genet. 2021 Apr 16;12:648111. doi: 10.3389/fgene.2021.648111 (PMC8085533; doi:10.3389/fgene.2021.648111)
Supplement: Supplementary file 13 [file Table_10.XLSX]

## Sheet: Sheet1
	Supplementary Table S10: Reason for exclusion of datasets from analysis
	Reason for exclusion	GEO accession
	The subjects of the experiment were not DCM patients (n=7)	GSE20568, GSE16499, GSE11138, GSE9058, GSE4470, GSE2596, GSE1869
	The subjects of the experiment were certain subtype of DCM (n=3)	GSE84796, GSE17476, GSE4172
	The gene chip used in the experiment can already measure the lncRNAs expression before re-annotation (n=7)	GSE111544, GSE81339, GSE81338, GSE82290, GSE9800, GSE53081, GSE52601
	Unable to re-annotate lncRNAs on the gene chip (n=2)	GSE43435，GSE17530
	RNA samples were not extracted from human left ventricular tissue(n=3)	GSE112630, GSE35108, GSE3586
	Raw data is not available(n=2)	GSE5406, GSE2656
	Sample size was less than 8 for DCM patients(n=4)	GSE1502, GSE67492, GSE29819, GSE3585
