# Supplementary material for: Identification and Functional Prediction of Long Non-Coding RNAs in Dilated Cardiomyopathy by Bioinformatics Analysis
Source: Front Genet. 2021 Apr 16;12:648111. doi: 10.3389/fgene.2021.648111 (PMC8085533; doi:10.3389/fgene.2021.648111)
Supplement: Supplementary file 14 [file Table_11.XLSX]

## Sheet: Sheet1
	Supplementary Table S11: The slope value of the line in RNA degradation plot
	GSE21610 (Test)		GSE1145 (Validation)		GSE19303
	Accession Number	slope	Accession Number	slope	Accession Number	slope
	GSM545657	1.64	GSM18442	1.34	GSM444224	6.71
	GSM545658	2.82	GSM18443	1.51	GSM444226	6.2
	GSM545659	2.46	GSM18444	0.958	GSM444228	6.13
	GSM545660	1.74	GSM18445	1.58	GSM444230	5.71
	GSM545661	2.81	GSM18446	1.38	GSM444232	6.81
	GSM545662	2.64	GSM18447	0.861	GSM444234	5.42
	GSM545663	3.35	GSM18448	1.07	GSM444236	6.69
	GSM545664	2.22	GSM18449	1.09	GSM444238	6.41
	GSM545665	2.33	GSM18450	1.25	GSM444240	5.39
	GSM545666	1.96	GSM18451	1.32	GSM444242	5.69
	GSM545667	2.8	GSM18452	1.65	GSM444244	5.93
	GSM545668	3.6	GSM25801	1.56	GSM444246	6.29
	GSM545669	1.46	GSM25802	1.35	GSM444248	6.37
	GSM545671	2.27	GSM25803	1.33	GSM444250	6.64
	GSM545673	2.91	GSM25804	1.31	GSM444252	5.64
	GSM545674	2.75	GSM25805	1.38	GSM444254	6.76
	GSM545677	2.98	GSM25806	1.31	GSM444256	5.47
	GSM545678	3.07	GSM25807	1.32	GSM444258	5.17
	GSM545681	2.24	GSM25808	1.88	GSM444260	5.34
	GSM545682	2.89	GSM25809	1.69	GSM444262	4.93
	GSM545683	2.17	GSM25810	1.14	GSM444264	5.4
	GSM545684	2.86	GSM25811	1.32	GSM444266	5.05
	GSM545685	3.38	GSM25812	1.03	GSM444268	5.24
	GSM545686	2.61			GSM444270	5.23
	GSM545688	1.52			GSM444272	4.9
	GSM545689	2.49			GSM444274	7.37
	GSM545690	2.96			GSM444276	6.82
	GSM545692	3.4			GSM444278	8.29
	GSM545693	2.73			GSM444280	6.9
					GSM444282	7.71
					GSM444284	7.53
					GSM444286	6.7
					GSM444288	7.54
					GSM444289	5.65
					GSM444290	6.04
					GSM444291	6.68
					GSM444292	5.29
					GSM444293	5.42
					GSM444294	6.79
					GSM444295	6.88
					GSM444296	6.52
					GSM444297	6.55
					GSM444298	6.72
					GSM444299	7.28
					GSM444300	6.78
					GSM444301	7.51
					GSM444302	7.5
					GSM444303	7.33
